# Supplementary material for: The mosquito vectors that sustained malaria transmission during the Magude project despite the combined deployment of indoor residual spraying, insecticide-treated nets and mass-drug administration
Source: PLoS One. 2022 Sep 9;17(9):e0271427. doi: 10.1371/journal.pone.0271427 (PMC9462736; doi:10.1371/journal.pone.0271427)
Supplement: S1 Data — (XLSX) [file pone.0271427.s005.xlsx]

## Sheet: mosquitoes
date_collection	mosquito_id	cup_number	sex	time_collected	species_morpho	pcr_conducted	species_pcr	species_combined	ELISA result	nr_members_sleep_with_trap	trap_location	trap_type
2015-05-22	1.47337e+06	5	female	00:00:00	An. gambiae	yes	An. arabiensis	An. arabiensis	-	1	indoor	rotator
2015-05-22	1.473e+06	1	female	16:00:00	An. funestus	yes	An. parensis	An. parensis	-	1	outdoor	rotator
2015-05-06	1468520	3	female	NA	An. gambiae	yes	An. arabiensis	An. arabiensis	-	1	indoor	simple
2015-05-13	1.46794e+06	3	female	20:00:00	An. funestus	no	NA	An. funestus s.l.	NA	1	indoor	rotator
2015-05-13	1.46809e+06	2	female	18:00:00	An. funestus	no	NA	An. funestus s.l.	NA	1	indoor	rotator
2015-05-13	1.46794e+06	4	female	22:00:00	An. funestus	no	NA	An. funestus s.l.	NA	1	indoor	rotator
2015-05-13	1.46829e+06	1	female	16:00:00	An. funestus	no	NA	An. funestus s.l.	NA	1	indoor	rotator
2015-05-13	1.46845e+06	1	female	16:00:00	An. funestus	no	NA	An. funestus s.l.	NA	1	indoor	rotator
2015-05-13	1.46852e+06	1	female	16:00:00	An. coustani	no	NA	An. coustani s.l.	NA	1	indoor	rotator
2015-05-13	1.46856e+06	4	female	NA	An. funestus	yes	An. parensis	An. parensis	-	1	indoor	simple
2015-05-13	1.46797e+06	8	female	NA	An. marshallii	no	NA	An. marshallii s.l.	-	1	indoor	simple
2015-05-13	1.46851e+06	8	female	NA	An. gambiae	yes	An. arabiensis	An. arabiensis	-	1	indoor	simple
2015-05-13	1.46839e+06	8	female	NA	An. funestus	yes	An. parensis	An. parensis	-	1	indoor	simple
2015-05-05	1.46797e+06	7	female	NA	An. gambiae	yes	An. arabiensis	An. arabiensis	-	2	indoor	simple
2015-05-05	1.46797e+06	7	female	NA	An. gambiae	yes	An. arabiensis	An. arabiensis	-	2	indoor	simple
2015-05-05	1.46795e+06	6	female	NA	An. gambiae	yes	An. arabiensis	An. arabiensis	-	2	indoor	simple
2015-05-12	1.46798e+06	1	female	NA	An. gambiae	yes	An. arabiensis	An. arabiensis	-	2	indoor	simple
2015-05-12	1.46808e+06	1	female	NA	An. gambiae	yes	An. arabiensis	An. arabiensis	-	2	indoor	simple
2015-05-12	1.46844e+06	4	female	22:00:00	An. funestus	yes	An. parensis	An. parensis	-	1	indoor	rotator
2015-05-12	1.46849e+06	4	female	22:00:00	An. funestus	yes	An. parensis	An. parensis	-	1	indoor	rotator
2015-05-12	1.46805e+06	1	female	16:00:00	An. funestus	yes	An. parensis	An. parensis	-	1	indoor	rotator
2015-05-12	1.46872e+06	2	female	18:00:00	An. funestus	yes	An. parensis	An. parensis	-	1	indoor	rotator
2015-05-12	1.46851e+06	2	female	18:00:00	An. funestus	yes	An. parensis	An. parensis	-	1	indoor	rotator
2015-05-12	1.46849e+06	2	female	18:00:00	An. funestus	yes	An. funestus ss	An. funestus ss	-	1	indoor	rotator
2015-05-12	1.46797e+06	4	female	NA	An. funestus	yes	An. parensis	An. parensis	-	2	indoor	simple
2015-05-12	1.46829e+06	4	female	NA	An. marshallii	no	NA	An. marshallii s.l.	-	2	indoor	simple
2015-05-12	1.46848e+06	4	female	NA	An. gambiae	yes	An. arabiensis	An. arabiensis	-	2	indoor	simple
2015-05-12	1.4684e+06	4	female	NA	An. gambiae	yes	An. arabiensis	An. arabiensis	-	2	indoor	simple
2015-05-12	1.46798e+06	8	female	NA	An. gambiae	yes	An. arabiensis	An. arabiensis	-	2	indoor	simple
2015-05-12	1.46808e+06	12	female	NA	An. coustani	no	NA	An. coustani s.l.	-	1	outdoor	simple
2015-05-12	1.46849e+06	13	female	NA	An. squamosus	no	NA	An. squamosus	-	2	indoor	simple
2015-05-26	1.47266e+06	2	female	18:00:00	An. gambiae	yes	An. arabiensis	An. arabiensis	+	2	indoor	rotator
2015-05-26	1.47267e+06	8	female	06:00:00	An. gambiae	yes	An. arabiensis	An. arabiensis	-	1	outdoor	rotator
2015-05-26	1.47267e+06	2	female	18:00:00	An. gambiae	yes	An. arabiensis	An. arabiensis	-	1	outdoor	rotator
2015-05-26	1472381	8	female	NA	An. rufipes	no	NA	An. rufipes	-	2	indoor	simple
2015-05-26	1.47346e+06	5	female	00:00:00	An. gambiae	yes	An. arabiensis	An. arabiensis	-	1	indoor	rotator
2015-05-21	1.47227e+06	1	female	NA	An. gambiae	yes	An. arabiensis	An. arabiensis	-	2	indoor	simple
2015-05-21	1.47339e+06	2	female	18:00:00	An. gambiae	yes	An. arabiensis	An. arabiensis	-	1	indoor	rotator
2015-05-21	1.47314e+06	6	female	02:00:00	An. funestus	yes	An. funestus ss	An. funestus ss	-	1	indoor	rotator
2015-05-21	1.47266e+06	4	female	NA	An. gambiae	yes	An. arabiensis	An. arabiensis	-	1	indoor	simple
2015-05-21	1.47336e+06	10	female	NA	An. gambiae	yes	An. arabiensis	An. arabiensis	-	2	indoor	simple
2015-05-21	1.47348e+06	10	female	NA	indetermined	no	NA	indetermined	NA	2	indoor	simple
2015-05-21	1.47345e+06	10	female	NA	An. gambiae	yes	An. arabiensis	An. arabiensis	-	2	indoor	simple
2015-05-21	1.47338e+06	10	female	NA	An. gambiae	yes	An. arabiensis	An. arabiensis	NA	2	indoor	simple
2015-05-21	1.46797e+06	2	female	18:00:00	An. gambiae	yes	An. arabiensis	An. arabiensis	+	2	indoor	rotator
2015-05-21	1.4735e+06	1	female	16:00:00	An. gambiae	yes	An. arabiensis	An. arabiensis	-	2	indoor	rotator
2015-05-21	1473467	1	female	16:00:00	An. gambiae	yes	An. arabiensis	An. arabiensis	-	2	indoor	rotator
2015-05-21	1.47346e+06	7	female	04:00:00	An. gambiae	yes	An. arabiensis	An. arabiensis	-	2	indoor	rotator
2015-05-21	1.47323e+06	7	female	04:00:00	An. gambiae	yes	An. arabiensis	An. arabiensis	-	2	indoor	rotator
2015-05-21	1.47335e+06	7	female	04:00:00	An. gambiae	yes	An. arabiensis	An. arabiensis	-	2	indoor	rotator
2015-05-21	1.4734e+06	14	female	NA	An. gambiae	yes	An. arabiensis	An. arabiensis	-	2	indoor	simple
2015-05-21	1.47349e+06	14	female	NA	An. gambiae	yes	An. arabiensis	An. arabiensis	-	2	indoor	simple
2015-05-21	1.47348e+06	14	female	NA	An. gambiae	yes	An. arabiensis	An. arabiensis	-	2	indoor	simple
2015-05-21	1.47308e+06	14	female	NA	An. funestus	yes	An. funestus ss	An. funestus ss	-	2	indoor	simple
2015-05-21	1.47349e+06	14	female	NA	An. gambiae	yes	An. arabiensis	An. arabiensis	-	2	indoor	simple
2015-05-21	1.47257e+06	14	female	NA	An. funestus	yes	An. funestus ss	An. funestus ss	-	2	indoor	simple
2015-05-21	1.47341e+06	14	female	NA	An. gambiae	yes	An. arabiensis	An. arabiensis	-	2	indoor	simple
2015-05-21	1.46409e+06	14	female	NA	An. funestus	yes	An. funestus ss	An. funestus ss	-	2	indoor	simple
2015-05-21	1.46799e+06	14	female	NA	An. funestus	no	NA	An. funestus s.l.	-	2	indoor	simple
2015-05-21	1.47341e+06	14	female	NA	An. funestus	no	NA	An. funestus s.l.	-	2	indoor	simple
2015-05-21	1.47288e+06	14	female	NA	An. funestus	yes	An. funestus ss	An. funestus ss	-	2	indoor	simple
2015-05-21	1.47336e+06	14	female	NA	An. funestus	yes	An. funestus ss	An. funestus ss	-	2	indoor	simple
2015-05-21	1.4735e+06	14	female	NA	An. funestus	yes	An. funestus ss	An. funestus ss	-	2	indoor	simple
2015-05-21	1.47339e+06	14	female	NA	An. funestus	yes	An. funestus ss	An. funestus ss	-	2	indoor	simple
2015-05-21	1.47347e+06	14	female	NA	An. gambiae	yes	An. arabiensis	An. arabiensis	-	2	indoor	simple
2015-05-21	1.46829e+06	14	female	NA	An. funestus	yes	An. funestus ss	An. funestus ss	-	2	indoor	simple
2015-05-21	1.4727e+06	14	female	NA	An. gambiae	yes	An. arabiensis	An. arabiensis	-	2	indoor	simple
2015-05-21	1.47346e+06	14	female	NA	An. funestus	yes	An. parensis	An. parensis	-	2	indoor	simple
2015-05-21	1.47346e+06	14	female	NA	An. funestus	no	NA	An. funestus s.l.	-	2	indoor	simple
2015-05-21	1.47346e+06	14	female	NA	An. funestus	no	NA	An. funestus s.l.	-	2	indoor	simple
2015-05-21	1.47354e+06	14	female	NA	An. gambiae	yes	An. arabiensis	An. arabiensis	-	2	indoor	simple
2015-05-21	1.47347e+06	14	female	NA	An. gambiae	yes	An. arabiensis	An. arabiensis	-	2	indoor	simple
2015-05-21	1.47346e+06	14	female	NA	An. funestus	no	NA	An. funestus s.l.	-	2	indoor	simple
2015-05-21	1.47336e+06	14	female	NA	An. funestus	yes	An. leesoni	An. leesoni	-	2	indoor	simple
2015-05-21	1.47304e+06	14	female	NA	An. funestus	yes	An. funestus ss	An. funestus ss	-	2	indoor	simple
2015-05-21	1.4726e+06	14	female	NA	An. funestus	yes	An. parensis	An. parensis	+	2	indoor	simple
2015-05-22	1.47303e+06	3	female	20:00:00	An. gambiae	yes	An. arabiensis	An. arabiensis	-	1	indoor	rotator
2015-05-22	1.47267e+06	4	female	22:00:00	An. gambiae	yes	An. arabiensis	An. arabiensis	-	1	indoor	rotator
2015-05-22	1.47266e+06	7	female	04:00:00	An. gambiae	yes	An. arabiensis	An. arabiensis	-	1	indoor	rotator
2015-05-22	1.47333e+06	2	female	18:00:00	An. gambiae	yes	An. arabiensis	An. arabiensis	-	1	indoor	rotator
2015-05-22	1.47304e+06	10	female	NA	An. gambiae	yes	An. arabiensis	An. arabiensis	-	2	indoor	simple
2015-05-22	1.47304e+06	10	female	NA	An. gambiae	yes	An. arabiensis	An. arabiensis	-	2	indoor	simple
2015-05-22	1.473e+06	10	female	NA	An. funestus	no	NA	An. funestus s.l.	-	2	indoor	simple
2015-05-22	1472998	12	female	NA	An. coustani	no	NA	An. coustani s.l.	-	1	outdoor	simple
2015-05-22	1.47271e+06	12	female	NA	An. coustani	no	NA	An. coustani s.l.	-	1	outdoor	simple
2015-05-22	1.47304e+06	5	female	00:00:00	An. gambiae	yes	An. arabiensis	An. arabiensis	-	2	indoor	rotator
2015-05-22	1.47337e+06	5	female	00:00:00	An. gambiae	yes	An. arabiensis	An. arabiensis	-	2	indoor	rotator
2015-05-22	1.47346e+06	5	female	00:00:00	An. gambiae	yes	An. arabiensis	An. arabiensis	-	2	indoor	rotator
2015-05-22	1473470	5	female	00:00:00	An. gambiae	yes	An. arabiensis	An. arabiensis	-	2	indoor	rotator
2015-05-22	1.47304e+06	7	female	04:00:00	An. gambiae	yes	An. arabiensis	An. arabiensis	-	2	indoor	rotator
2015-05-22	1.47347e+06	7	female	04:00:00	An. gambiae	yes	An. arabiensis	An. arabiensis	-	2	indoor	rotator
2015-05-22	1.47347e+06	7	female	04:00:00	An. gambiae	yes	An. arabiensis	An. arabiensis	-	2	indoor	rotator
2015-05-22	1.47338e+06	3	female	20:00:00	An. gambiae	yes	An. arabiensis	An. arabiensis	-	2	indoor	rotator
2015-05-22	1.47338e+06	3	female	20:00:00	An. gambiae	yes	An. arabiensis	An. arabiensis	-	2	indoor	rotator
2015-05-22	1.47338e+06	3	female	20:00:00	An. gambiae	yes	An. arabiensis	An. arabiensis	-	2	indoor	rotator
2015-05-22	1.47338e+06	3	female	20:00:00	An. gambiae	yes	An. arabiensis	An. arabiensis	-	2	indoor	rotator
2015-05-22	1.47222e+06	6	female	02:00:00	An. gambiae	yes	An. arabiensis	An. arabiensis	-	2	indoor	rotator
2015-05-22	1.47337e+06	6	female	02:00:00	An. gambiae	yes	An. arabiensis	An. arabiensis	-	2	indoor	rotator
2015-05-22	1.47338e+06	6	female	02:00:00	An. gambiae	yes	An. arabiensis	An. arabiensis	-	2	indoor	rotator
2015-05-22	1.47349e+06	6	female	02:00:00	An. gambiae	yes	An. arabiensis	An. arabiensis	NA	2	indoor	rotator
2015-05-22	1.47316e+06	2	female	18:00:00	An. gambiae	yes	An. arabiensis	An. arabiensis	-	2	indoor	rotator
2015-05-22	1.47183e+06	2	female	18:00:00	An. gambiae	yes	An. arabiensis	An. arabiensis	-	2	indoor	rotator
2015-05-22	1.47338e+06	2	female	18:00:00	An. gambiae	yes	An. arabiensis	An. arabiensis	-	2	indoor	rotator
2015-05-22	1.47267e+06	2	female	18:00:00	An. gambiae	yes	An. arabiensis	An. arabiensis	-	2	indoor	rotator
2015-05-22	1.47304e+06	2	female	18:00:00	An. gambiae	yes	An. arabiensis	An. arabiensis	-	2	indoor	rotator
2015-05-22	1472662	2	female	18:00:00	An. gambiae	yes	An. arabiensis	An. arabiensis	-	2	indoor	rotator
2015-05-22	1.47346e+06	4	female	22:00:00	An. gambiae	yes	An. arabiensis	An. arabiensis	-	2	indoor	rotator
2015-05-22	1.473e+06	4	female	22:00:00	An. gambiae	yes	An. arabiensis	An. arabiensis	-	2	indoor	rotator
2015-05-22	1.47269e+06	4	female	22:00:00	An. gambiae	yes	An. arabiensis	An. arabiensis	-	2	indoor	rotator
2015-05-22	1.47269e+06	4	female	22:00:00	An. gambiae	yes	An. arabiensis	An. arabiensis	-	2	indoor	rotator
2015-05-22	1.47336e+06	14	female	NA	An. funestus	no	NA	An. funestus s.l.	-	2	indoor	simple
2015-05-22	1.4726e+06	14	female	NA	An. gambiae	yes	An. arabiensis	An. arabiensis	-	2	indoor	simple
2015-05-22	1.47336e+06	14	female	NA	An. gambiae	yes	An. arabiensis	An. arabiensis	-	2	indoor	simple
2015-05-22	1.47305e+06	14	female	NA	An. gambiae	yes	An. arabiensis	An. arabiensis	-	2	indoor	simple
2015-05-22	1.47303e+06	14	female	NA	An. gambiae	yes	An. arabiensis	An. arabiensis	-	2	indoor	simple
2015-05-22	1.47337e+06	14	female	NA	An. gambiae	yes	An. arabiensis	An. arabiensis	-	2	indoor	simple
2015-05-22	1.47302e+06	14	female	NA	An. gambiae	yes	An. arabiensis	An. arabiensis	-	2	indoor	simple
2015-05-22	1.47303e+06	14	female	NA	An. gambiae	yes	An. arabiensis	An. arabiensis	-	2	indoor	simple
2015-05-22	1.47257e+06	14	female	NA	An. gambiae	yes	An. arabiensis	An. arabiensis	-	2	indoor	simple
2015-05-22	1.47305e+06	14	female	NA	An. funestus	yes	An. parensis	An. parensis	-	2	indoor	simple
2015-05-22	1.47337e+06	14	female	NA	An. funestus	yes	An. funestus ss	An. funestus ss	-	2	indoor	simple
2015-05-22	1.47335e+06	14	female	NA	An. funestus	yes	An. funestus ss	An. funestus ss	-	2	indoor	simple
2015-05-22	1473368	14	female	NA	An. funestus	yes	An. funestus ss	An. funestus ss	-	2	indoor	simple
2015-05-22	1473029	14	female	NA	An. funestus	yes	An. funestus ss	An. funestus ss	-	2	indoor	simple
2015-05-22	1.47304e+06	14	female	NA	An. funestus	yes	An. parensis	An. parensis	-	2	indoor	simple
2015-05-22	1.47304e+06	14	female	NA	An. gambiae	yes	An. arabiensis	An. arabiensis	-	2	indoor	simple
2015-05-22	1473032	14	female	NA	An. funestus	yes	An. funestus ss	An. funestus ss	-	2	indoor	simple
2015-05-22	1.47303e+06	2	female	18:00:00	An. funestus	yes	An. parensis	An. parensis	-	1	outdoor	rotator
2015-05-22	1.47337e+06	3	female	20:00:00	An. funestus	yes	An. parensis	An. parensis	-	1	outdoor	rotator
2015-05-19	1.47347e+06	4	female	NA	An. gambiae	yes	An. arabiensis	An. arabiensis	-	2	indoor	simple
2015-05-19	1.4734e+06	4	female	NA	An. gambiae	yes	An. arabiensis	An. arabiensis	-	2	indoor	simple
2015-05-19	1.47295e+06	4	female	NA	An. gambiae	yes	An. arabiensis	An. arabiensis	-	2	indoor	simple
2015-05-19	1.47349e+06	4	female	NA	An. gambiae	yes	An. arabiensis	An. arabiensis	-	2	indoor	simple
2015-05-19	1.47336e+06	5	female	00:00:00	An. gambiae	yes	An. arabiensis	An. arabiensis	+	2	indoor	rotator
2015-05-15	1468418	6	female	02:00:00	An. gambiae	yes	An. arabiensis	An. arabiensis	-	1	indoor	rotator
2015-05-06	1464333	5	female	00:00:00	An. gambiae	yes	An. arabiensis	An. arabiensis	+	1	indoor	rotator
2015-05-06	1.46808e+06	6	female	NA	An. salbaii	no	NA	An. salbaii	NA	2	indoor	simple
2015-05-06	1.46839e+06	7	female	NA	An. gambiae	yes	An. arabiensis	An. arabiensis	-	2	indoor	simple
2015-05-06	1.46775e+06	7	female	NA	An. funestus	yes	An. funestus ss	An. funestus ss	-	2	indoor	simple
2015-05-06	1.46409e+06	9	female	NA	An. funestus	no	NA	An. funestus s.l.	NA	2	indoor	simple
2015-05-20	1.4684e+06	4	female	22:00:00	An. funestus	yes	An. rivulorum	An. rivulorum	-	1	outdoor	rotator
2015-05-20	1.47271e+06	4	female	22:00:00	An. funestus	yes	An. funestus ss	An. funestus ss	-	1	outdoor	rotator
2015-05-29	1473045	10	female	NA	An. gambiae	yes	An. arabiensis	An. arabiensis	-	1	indoor	simple
2015-05-29	1.47267e+06	10	female	NA	An. gambiae	yes	An. arabiensis	An. arabiensis	-	1	indoor	simple
2015-05-29	1.47305e+06	13	female	NA	An. gambiae	yes	An. arabiensis	An. arabiensis	-	1	indoor	simple
2015-05-29	1472675	13	female	NA	An. gambiae	yes	An. arabiensis	An. arabiensis	-	1	indoor	simple
2015-05-29	1473454	13	female	NA	An. gambiae	yes	An. arabiensis	An. arabiensis	-	1	indoor	simple
2015-05-29	1.47336e+06	8	female	NA	An. gambiae	yes	An. arabiensis	An. arabiensis	-	1	indoor	simple
2015-05-29	1.47305e+06	5	female	00:00:00	An. gambiae	yes	An. arabiensis	An. arabiensis	-	1	indoor	rotator
2015-05-29	1472703	5	female	00:00:00	An. gambiae	yes	An. arabiensis	An. arabiensis	-	1	indoor	rotator
2015-05-29	1.47318e+06	5	female	00:00:00	An. gambiae	yes	An. arabiensis	An. arabiensis	-	1	indoor	rotator
2015-05-29	1.47304e+06	4	female	NA	An. funestus	yes	An. parensis	An. parensis	-	1	indoor	simple
2015-05-29	1.4727e+06	4	female	NA	An. gambiae	yes	An. arabiensis	An. arabiensis	-	1	indoor	simple
2015-05-29	1.4727e+06	4	female	NA	An. gambiae	yes	An. arabiensis	An. arabiensis	-	1	indoor	simple
2015-05-29	1.47296e+06	4	female	NA	An. gambiae	yes	An. arabiensis	An. arabiensis	-	1	indoor	simple
2015-05-29	1.47267e+06	1	female	16:00:00	An. squamosus	no	NA	An. squamosus	-	1	outdoor	rotator
2015-05-29	1.47305e+06	1	female	16:00:00	An. squamosus	no	NA	An. squamosus	-	1	outdoor	rotator
2015-05-28	1473441	14	female	NA	An. gambiae	yes	An. arabiensis	An. arabiensis	-	1	indoor	simple
2015-05-28	1.47261e+06	14	female	NA	An. gambiae	yes	An. arabiensis	An. arabiensis	-	1	indoor	simple
2015-05-28	1.47262e+06	14	female	NA	An. gambiae	yes	An. arabiensis	An. arabiensis	-	1	indoor	simple
2015-05-28	1.47261e+06	14	female	NA	An. gambiae	yes	An. arabiensis	An. arabiensis	-	1	indoor	simple
2015-05-28	1.47261e+06	14	female	NA	An. gambiae	yes	An. arabiensis	An. arabiensis	-	1	indoor	simple
2015-05-28	1.47263e+06	8	female	NA	An. gambiae	yes	An. arabiensis	An. arabiensis	+	1	indoor	simple
2015-05-28	1.47286e+06	4	female	22:00:00	An. funestus	yes	An. parensis	An. parensis	-	2	indoor	rotator
2015-05-28	1.47261e+06	4	female	22:00:00	An. gambiae	yes	An. arabiensis	An. arabiensis	-	1	indoor	rotator
2015-05-28	1.47257e+06	4	female	22:00:00	An. gambiae	yes	An. arabiensis	An. arabiensis	+	1	indoor	rotator
2015-05-28	1.47256e+06	3	female	20:00:00	An. gambiae	yes	An. arabiensis	An. arabiensis	-	1	indoor	rotator
2015-05-28	1.47256e+06	2	female	18:00:00	An. gambiae	yes	An. arabiensis	An. arabiensis	-	2	indoor	rotator
2015-05-28	1.47341e+06	13	female	NA	An. gambiae	yes	An. arabiensis	An. arabiensis	-	1	indoor	simple
2015-05-28	1.47295e+06	13	female	NA	An. gambiae	yes	An. arabiensis	An. arabiensis	-	1	indoor	simple
2015-05-28	1.47295e+06	13	female	NA	An. gambiae	yes	An. arabiensis	An. arabiensis	-	1	indoor	simple
2015-05-28	1.47295e+06	13	female	NA	An. gambiae	yes	An. arabiensis	An. arabiensis	-	1	indoor	simple
2015-05-28	1.47295e+06	13	female	NA	An. gambiae	yes	An. arabiensis	An. arabiensis	-	1	indoor	simple
2015-05-28	1.47295e+06	13	female	NA	An. gambiae	yes	An. arabiensis	An. arabiensis	-	1	indoor	simple
2015-05-28	1.47259e+06	13	female	NA	An. gambiae	yes	An. arabiensis	An. arabiensis	-	1	indoor	simple
2015-05-28	1.47261e+06	13	female	NA	An. gambiae	yes	An. arabiensis	An. arabiensis	-	1	indoor	simple
2015-05-28	1472563	13	female	NA	An. gambiae	yes	An. arabiensis	An. arabiensis	-	1	indoor	simple
2015-05-28	1.47239e+06	5	female	00:00:00	An. gambiae	yes	An. arabiensis	An. arabiensis	-	1	indoor	rotator
2015-05-28	1472604	12	female	NA	An. gambiae	yes	An. arabiensis	An. arabiensis	-	1	outdoor	simple
2015-05-27	1.47264e+06	4	female	NA	An. funestus	no	NA	An. funestus s.l.	-	2	indoor	simple
2015-05-27	1.47263e+06	5	female	00:00:00	An. gambiae	yes	An. arabiensis	An. arabiensis	-	2	indoor	rotator
2015-05-27	1.47289e+06	8	female	NA	An. gambiae	yes	An. arabiensis	An. arabiensis	-	2	indoor	simple
2015-06-11	1472518	8	female	NA	An. demeilloni	no	NA	An. demeilloni	-	2	indoor	simple
2015-06-11	1.47169e+06	8	female	NA	An. gambiae	yes	An. arabiensis	An. arabiensis	-	2	indoor	simple
2015-06-11	1.47263e+06	8	female	NA	An. funestus	yes	An. parensis	An. parensis	-	2	indoor	simple
2015-06-11	1.4716e+06	9	female	NA	An. demeilloni	no	NA	An. demeilloni	NA	1	outdoor	simple
2015-06-10	1.47252e+06	2	female	18:00:00	An. gambiae	yes	An. arabiensis	An. arabiensis	-	2	indoor	rotator
2015-06-10	1.47254e+06	2	female	18:00:00	An. gambiae	yes	An. arabiensis	An. arabiensis	-	2	indoor	rotator
2015-06-10	1.47254e+06	4	female	22:00:00	An. funestus	no	NA	An. funestus s.l.	-	2	indoor	rotator
2015-06-10	1.47264e+06	3	female	20:00:00	An. gambiae	yes	An. arabiensis	An. arabiensis	-	2	indoor	rotator
2015-06-10	1471557	3	female	20:00:00	An. gambiae	yes	An. arabiensis	An. arabiensis	-	2	indoor	rotator
2015-06-10	1473160	3	female	20:00:00	An. gambiae	yes	An. arabiensis	An. arabiensis	+	2	indoor	rotator
2015-06-10	1.47172e+06	3	female	20:00:00	An. funestus	no	NA	An. funestus s.l.	-	2	indoor	rotator
2015-06-10	1.47189e+06	3	female	20:00:00	An. funestus	yes	An. funestus ss	An. funestus ss	-	2	indoor	rotator
2015-06-10	1.47175e+06	9	female	NA	An. squamosus	no	NA	An. squamosus	-	1	outdoor	simple
2015-06-10	1.47172e+06	9	female	NA	An. funestus	yes	An. parensis	An. parensis	-	1	outdoor	simple
2015-06-10	1.47345e+06	12	female	NA	An. funestus	yes	An. parensis	An. parensis	-	2	indoor	simple
2015-06-10	1.47244e+06	4	female	NA	An. coustani	no	NA	An. coustani s.l.	-	1	outdoor	simple
2015-06-10	1.47345e+06	4	female	NA	An. funestus	yes	An. parensis	An. parensis	-	1	outdoor	simple
2015-06-10	1.47207e+06	4	female	NA	An. funestus	yes	An. parensis	An. parensis	-	1	outdoor	simple
2015-06-10	1.47171e+06	4	female	NA	An. funestus	yes	An. parensis	An. parensis	-	1	outdoor	simple
2015-06-10	1.47194e+06	1	female	NA	An. gambiae	yes	An. arabiensis	An. arabiensis	-	2	indoor	simple
2015-06-10	1.47175e+06	1	female	NA	An. gambiae	yes	An. arabiensis	An. arabiensis	-	2	indoor	simple
2015-06-10	1.47196e+06	1	female	NA	An. gambiae	yes	An. arabiensis	An. arabiensis	-	2	indoor	simple
2015-06-10	1.4719e+06	7	female	04:00:00	An. funestus	yes	An. parensis	An. parensis	-	1	indoor	rotator
2015-06-10	1.47165e+06	2	female	18:00:00	An. gambiae	yes	An. arabiensis	An. arabiensis	-	1	indoor	rotator
2015-06-10	1.4716e+06	2	female	18:00:00	An. funestus	yes	An. parensis	An. parensis	-	1	indoor	rotator
2015-06-10	1.47204e+06	2	female	18:00:00	An. funestus	yes	An. parensis	An. parensis	-	1	indoor	rotator
2015-06-10	1.47329e+06	2	female	18:00:00	An. funestus	yes	An. parensis	An. parensis	-	1	indoor	rotator
2015-06-10	1.47191e+06	1	female	16:00:00	An. funestus	yes	An. parensis	An. parensis	-	1	indoor	rotator
2015-06-10	1471599	3	female	20:00:00	An. funestus	yes	An. parensis	An. parensis	-	1	indoor	rotator
2015-06-10	1.47157e+06	4	female	22:00:00	An. funestus	yes	An. parensis	An. parensis	-	1	outdoor	rotator
2015-06-12	1.47342e+06	14	female	NA	An. funestus	yes	An. parensis	An. parensis	-	1	indoor	simple
2015-06-30	1.47202e+06	2	female	18:00:00	An. funestus	yes	An. funestus ss	An. funestus ss	-	1	indoor	rotator
2015-06-30	1472943	4	female	22:00:00	An. funestus	yes	An. funestus ss	An. funestus ss	-	1	outdoor	rotator
2015-06-09	1.4719e+06	5	female	00:00:00	An. gambiae	yes	An. arabiensis	An. arabiensis	-	1	indoor	rotator
2015-06-18	1472521	14	female	NA	An. funestus	yes	An. funestus ss	An. funestus ss	-	2	indoor	simple
2015-06-18	1.47188e+06	14	female	NA	An. funestus	yes	An. parensis	An. parensis	-	2	indoor	simple
2015-06-18	1.47173e+06	14	female	NA	An. funestus	yes	An. funestus ss	An. funestus ss	-	2	indoor	simple
2015-06-18	1.47187e+06	14	female	NA	An. gambiae	yes	An. arabiensis	An. arabiensis	-	2	indoor	simple
2015-06-18	1.47191e+06	14	female	NA	An. gambiae	yes	An. arabiensis	An. arabiensis	-	2	indoor	simple
2015-06-18	1.47334e+06	14	female	NA	An. funestus	yes	An. funestus ss	An. funestus ss	-	2	indoor	simple
2015-06-18	1.47324e+06	14	female	NA	An. gambiae	yes	An. arabiensis	An. arabiensis	-	2	indoor	simple
2015-06-18	1.47192e+06	15	female	NA	An. gambiae	yes	An. arabiensis	An. arabiensis	-	2	indoor	simple
2015-06-18	1.47231e+06	15	female	NA	An. marshallii	no	NA	An. marshallii s.l.	-	2	indoor	simple
2015-06-18	1.47335e+06	15	female	NA	An. funestus	yes	An. funestus ss	An. funestus ss	-	2	indoor	simple
2015-06-18	1.47259e+06	15	female	NA	An. funestus	yes	An. funestus ss	An. funestus ss	-	2	indoor	simple
2015-06-18	1.47329e+06	15	female	NA	An. gambiae	yes	An. arabiensis	An. arabiensis	-	2	indoor	simple
2015-06-18	1.47206e+06	15	female	NA	An. gambiae	yes	An. arabiensis	An. arabiensis	-	2	indoor	simple
2015-06-18	1.47254e+06	11	female	NA	An. gambiae	yes	An. arabiensis	An. arabiensis	-	2	indoor	simple
2015-06-18	1472620	11	female	NA	An. gambiae	yes	An. arabiensis	An. arabiensis	-	2	indoor	simple
2015-07-02	1.48191e+06	13	female	NA	An. gambiae	yes	An. arabiensis	An. arabiensis	-	1	indoor	simple
2015-07-02	1481907	13	female	NA	An. gambiae	yes	An. arabiensis	An. arabiensis	-	1	indoor	simple
2015-07-02	1.48191e+06	13	female	NA	An. gambiae	yes	An. arabiensis	An. arabiensis	-	1	indoor	simple
2015-07-02	1.48175e+06	13	female	NA	An. gambiae	yes	An. arabiensis	An. arabiensis	-	1	indoor	simple
2015-07-02	1.48175e+06	12	female	NA	An. gambiae	yes	An. arabiensis	An. arabiensis	-	2	indoor	simple
2015-07-02	1.48173e+06	12	female	NA	An. gambiae	yes	An. arabiensis	An. arabiensis	-	2	indoor	simple
2015-07-02	1.48154e+06	12	female	NA	An. gambiae	yes	An. arabiensis	An. arabiensis	-	2	indoor	simple
2015-07-02	1.48191e+06	12	female	NA	An. gambiae	yes	An. arabiensis	An. arabiensis	-	2	indoor	simple
2015-07-02	1471601	5	female	00:00:00	An. gambiae	yes	An. arabiensis	An. arabiensis	-	1	indoor	rotator
2015-07-02	1.47314e+06	4	female	22:00:00	An. gambiae	yes	An. arabiensis	An. arabiensis	-	1	indoor	rotator
2015-07-02	1.47252e+06	3	female	20:00:00	An. gambiae	yes	An. arabiensis	An. arabiensis	-	1	indoor	rotator
2015-07-02	1.47258e+06	6	female	02:00:00	An. gambiae	yes	An. arabiensis	An. arabiensis	-	1	indoor	rotator
2015-07-02	1.47254e+06	2	female	18:00:00	An. gambiae	yes	An. arabiensis	An. arabiensis	-	1	indoor	rotator
2015-06-19	1.47191e+06	8	female	NA	An. gambiae	yes	An. arabiensis	An. arabiensis	-	2	indoor	simple
2015-06-19	1.47187e+06	8	female	NA	An. funestus	yes	An. funestus ss	An. funestus ss	-	2	indoor	simple
2015-06-19	1473243	11	female	NA	An. gambiae	yes	An. arabiensis	An. arabiensis	-	2	indoor	simple
2015-06-19	1.47196e+06	12	female	NA	An. gambiae	yes	An. arabiensis	An. arabiensis	NA	2	indoor	simple
2015-06-19	1.47256e+06	14	female	NA	An. gambiae	yes	An. arabiensis	An. arabiensis	-	2	indoor	simple
2015-06-19	1.4719e+06	14	female	NA	An. funestus	yes	An. funestus ss	An. funestus ss	-	2	indoor	simple
2015-06-19	1.47186e+06	14	female	NA	An. gambiae	yes	An. arabiensis	An. arabiensis	-	2	indoor	simple
2015-06-19	1.47291e+06	14	female	NA	An. gambiae	yes	An. arabiensis	An. arabiensis	-	2	indoor	simple
2015-06-19	1.47227e+06	14	female	NA	An. gambiae	yes	An. arabiensis	An. arabiensis	-	2	indoor	simple
2015-06-19	1.47329e+06	14	female	NA	An. funestus	yes	An. leesoni	An. leesoni	-	2	indoor	simple
2015-06-19	1.47341e+06	14	female	NA	An. gambiae	yes	An. arabiensis	An. arabiensis	-	2	indoor	simple
2015-06-19	1.47334e+06	14	female	NA	An. gambiae	yes	An. arabiensis	An. arabiensis	-	2	indoor	simple
2015-06-19	1.47289e+06	14	female	NA	An. funestus	yes	An. funestus ss	An. funestus ss	+	2	indoor	simple
2015-06-19	1.47256e+06	14	female	NA	An. gambiae	yes	An. arabiensis	An. arabiensis	-	2	indoor	simple
2015-06-19	1.47172e+06	14	female	NA	An. funestus	yes	An. funestus ss	An. funestus ss	-	2	indoor	simple
2015-06-19	1.47193e+06	15	female	NA	An. gambiae	yes	An. arabiensis	An. arabiensis	-	2	indoor	simple
2015-06-19	1.4719e+06	15	female	NA	An. gambiae	yes	An. arabiensis	An. arabiensis	-	2	indoor	simple
2015-06-19	1.47162e+06	15	female	NA	An. gambiae	yes	An. arabiensis	An. arabiensis	-	2	indoor	simple
2015-06-19	1.47187e+06	15	female	NA	An. gambiae	yes	An. arabiensis	An. arabiensis	-	2	indoor	simple
2015-06-19	1.47166e+06	15	female	NA	An. gambiae	yes	An. arabiensis	An. arabiensis	-	2	indoor	simple
2015-06-19	1.47345e+06	15	female	NA	An. gambiae	yes	An. arabiensis	An. arabiensis	-	2	indoor	simple
2015-06-19	1.47252e+06	15	female	NA	An. funestus	yes	An. funestus ss	An. funestus ss	-	2	indoor	simple
2015-06-09	1.47232e+06	3	female	20:00:00	An. funestus	yes	An. funestus ss	An. funestus ss	-	2	indoor	rotator
2015-06-09	1.47345e+06	9	female	NA	An. coustani	no	NA	An. coustani s.l.	-	1	outdoor	simple
2015-06-09	1.47295e+06	9	female	NA	An. gambiae	yes	An. arabiensis	An. arabiensis	-	1	outdoor	simple
2015-06-09	1.47248e+06	9	female	NA	An. funestus	yes	An. parensis	An. parensis	-	1	outdoor	simple
2015-06-09	1.47192e+06	4	female	NA	An. squamosus	no	NA	An. squamosus	-	1	outdoor	simple
2015-06-09	1472646	4	female	NA	An. funestus	yes	An. parensis	An. parensis	-	1	outdoor	simple
2015-06-09	1.47192e+06	4	female	NA	An. funestus	yes	An. parensis	An. parensis	-	1	outdoor	simple
2015-06-09	1.47334e+06	4	female	NA	An. funestus	yes	An. parensis	An. parensis	-	1	outdoor	simple
2015-06-09	1.47173e+06	13	female	NA	An. funestus	yes	An. parensis	An. parensis	-	1	indoor	simple
2015-06-09	1.47232e+06	13	female	NA	An. funestus	yes	An. parensis	An. parensis	-	1	indoor	simple
2015-06-09	1.47256e+06	12	female	NA	An. gambiae	yes	An. arabiensis	An. arabiensis	-	2	indoor	simple
2015-06-09	1.47341e+06	1	female	NA	An. gambiae	yes	An. arabiensis	An. arabiensis	-	2	indoor	simple
2015-06-09	1.47193e+06	1	female	NA	An. gambiae	yes	An. arabiensis	An. arabiensis	-	2	indoor	simple
2015-06-09	1.47189e+06	1	female	NA	An. gambiae	yes	An. arabiensis	An. arabiensis	-	2	indoor	simple
2015-06-09	1.47296e+06	11	female	NA	An. gambiae	yes	An. arabiensis	An. arabiensis	-	2	indoor	simple
2015-06-09	1.4721e+06	11	female	NA	indetermined	no	NA	indetermined	NA	2	indoor	simple
2015-06-09	1.473e+06	11	female	NA	An. funestus	yes	An. parensis	An. parensis	-	2	indoor	simple
2015-06-09	1.47162e+06	11	female	NA	An. funestus	yes	An. parensis	An. parensis	-	2	indoor	simple
2015-06-09	1471656	11	female	NA	An. funestus	yes	An. parensis	An. parensis	-	2	indoor	simple
2015-06-09	1.47204e+06	11	female	NA	An. funestus	yes	An. parensis	An. parensis	-	2	indoor	simple
2015-06-09	1.4719e+06	11	female	NA	An. gambiae	yes	An. arabiensis	An. arabiensis	-	2	indoor	simple
2015-07-03	1.48156e+06	3	female	20:00:00	An. gambiae	yes	An. arabiensis	An. arabiensis	-	1	indoor	rotator
2015-07-03	1.48156e+06	3	female	20:00:00	An. gambiae	yes	An. arabiensis	An. arabiensis	-	1	indoor	rotator
2015-07-01	1.47291e+06	11	female	NA	An. funestus	yes	An. funestus ss	An. funestus ss	-	2	indoor	simple
2015-07-01	1472873	11	female	NA	An. funestus	no	NA	An. funestus s.l.	-	2	indoor	simple
2015-07-01	1.47342e+06	11	female	NA	An. funestus	yes	An. parensis	An. parensis	-	2	indoor	simple
2015-07-01	1.47342e+06	11	female	NA	An. coustani	no	NA	An. coustani s.l.	-	2	indoor	simple
2015-07-01	1.47264e+06	11	female	NA	An. funestus	yes	An. funestus ss	An. funestus ss	-	2	indoor	simple
2015-06-17	1.47156e+06	12	female	NA	An. funestus	yes	An. parensis	An. parensis	-	2	indoor	simple
2015-06-17	1.47302e+06	5	female	00:00:00	An. squamosus	no	NA	An. squamosus	NA	1	outdoor	rotator
2015-06-17	1.47192e+06	2	female	18:00:00	An. funestus	yes	An. parensis	An. parensis	-	1	outdoor	rotator
2015-07-08	1.4818e+06	3	female	20:00:00	An. ziemani	no	NA	An. ziemanni	-	1	indoor	rotator
2015-07-08	1.48169e+06	3	female	20:00:00	An. funestus	yes	An. parensis	An. parensis	NA	1	outdoor	rotator
2015-07-08	1.4818e+06	3	female	20:00:00	An. gambiae	yes	An. arabiensis	An. arabiensis	-	1	indoor	rotator
2015-07-08	1481473	2	female	18:00:00	An. gambiae	yes	An. arabiensis	An. arabiensis	-	1	indoor	rotator
2015-07-08	1.48167e+06	9	female	NA	An. funestus	no	NA	An. funestus s.l.	-	1	indoor	simple
2015-07-08	1.4817e+06	9	female	NA	An. funestus	no	NA	An. funestus s.l.	-	1	indoor	simple
2015-07-08	1.4818e+06	9	female	NA	An. funestus	no	NA	An. funestus s.l.	-	1	indoor	simple
2015-07-08	1.48145e+06	9	female	NA	An. funestus	no	NA	An. funestus s.l.	-	1	indoor	simple
2015-07-08	1481444	9	female	NA	An. funestus	no	NA	An. funestus s.l.	-	1	indoor	simple
2015-07-08	1.48169e+06	9	female	NA	An. funestus	no	NA	An. funestus s.l.	-	1	indoor	simple
2015-07-08	1.48163e+06	8	female	NA	An. funestus	no	NA	An. funestus s.l.	-	1	indoor	simple
2015-07-08	1.48162e+06	8	female	NA	An. gambiae	yes	An. arabiensis	An. arabiensis	-	1	indoor	simple
2015-07-08	1.4817e+06	2	female	NA	An. funestus	no	NA	An. funestus s.l.	-	1	indoor	simple
2015-07-08	1.48169e+06	2	female	NA	An. funestus	no	NA	An. funestus s.l.	-	1	indoor	simple
2015-07-08	1.48191e+06	2	female	NA	An. funestus	no	NA	An. funestus s.l.	-	1	indoor	simple
2015-07-08	1.48166e+06	2	female	NA	An. funestus	yes	An. parensis	An. parensis	-	1	indoor	simple
2015-07-08	1.48103e+06	2	female	NA	An. funestus	yes	An. parensis	An. parensis	-	1	indoor	simple
2015-07-08	1.48181e+06	2	female	NA	An. funestus	yes	An. parensis	An. parensis	-	1	indoor	simple
2015-07-08	1.48167e+06	2	female	NA	An. funestus	no	NA	An. funestus s.l.	-	1	indoor	simple
2015-07-08	1.48166e+06	2	female	NA	An. gambiae	yes	An. arabiensis	An. arabiensis	-	1	indoor	simple
2015-07-08	1481796	11	female	NA	An. gambiae	yes	An. arabiensis	An. arabiensis	-	2	indoor	simple
2015-07-09	1.48147e+06	9	female	NA	An. squamosus	no	NA	An. squamosus	-	1	outdoor	simple
2015-07-09	1.48142e+06	9	female	NA	An. funestus	yes	An. vaneedeni	An. funestus s.l.	-	1	outdoor	simple
2015-07-09	1.48181e+06	5	female	00:00:00	An. squamosus	no	NA	An. squamosus	-	1	outdoor	rotator
2015-07-07	1.4818e+06	12	female	NA	An. funestus	yes	An. parensis	An. parensis	-	2	indoor	simple
2015-07-07	1.48167e+06	2	female	18:00:00	An. funestus	yes	An. parensis	An. parensis	-	1	indoor	rotator
2015-07-07	1.48192e+06	8	female	NA	An. funestus	yes	An. parensis	An. parensis	-	1	indoor	simple
2015-07-07	1.48191e+06	3	female	20:00:00	An. funestus	yes	An. parensis	An. parensis	-	1	outdoor	rotator
2015-07-07	1.48181e+06	9	female	NA	An. funestus	yes	An. parensis	An. parensis	-	1	indoor	simple
2015-07-07	1.48146e+06	9	female	NA	An. funestus	yes	An. parensis	An. parensis	-	1	indoor	simple
2015-07-07	1.48157e+06	9	female	NA	An. funestus	yes	An. parensis	An. parensis	-	1	indoor	simple
2015-07-07	1.48181e+06	9	female	NA	An. funestus	yes	An. parensis	An. parensis	-	1	indoor	simple
2015-07-07	1.4819e+06	1	female	NA	An. funestus	no	NA	An. funestus s.l.	-	1	indoor	simple
2015-07-07	1481754	1	female	NA	An. funestus	yes	An. parensis	An. parensis	-	1	indoor	simple
2015-07-07	1.48166e+06	1	female	NA	An. funestus	yes	An. parensis	An. parensis	-	1	indoor	simple
2015-07-07	1.48145e+06	1	female	NA	An. funestus	yes	An. parensis	An. parensis	-	1	indoor	simple
2015-07-07	1.48145e+06	1	female	NA	An. funestus	yes	An. parensis	An. parensis	-	1	indoor	simple
2015-07-07	1.48145e+06	1	female	NA	An. funestus	yes	An. parensis	An. parensis	-	1	indoor	simple
2015-07-07	1.48184e+06	1	female	16:00:00	An. funestus	yes	An. parensis	An. parensis	-	1	indoor	rotator
2015-07-07	1.4819e+06	3	female	20:00:00	An. gambiae	yes	An. arabiensis	An. arabiensis	-	1	indoor	rotator
2015-07-07	1.48168e+06	2	female	18:00:00	An. funestus	yes	An. funestus ss	An. funestus ss	-	1	indoor	rotator
2015-08-05	1.4819e+06	8	female	06:00:00	An. gambiae	yes	An. arabiensis	An. arabiensis	NA	1	outdoor	rotator
2015-08-05	1.48167e+06	5	female	00:00:00	An. gambiae	yes	An. arabiensis	An. arabiensis	-	1	outdoor	rotator
2015-08-05	1.48173e+06	2	female	18:00:00	An. funestus	yes	An. parensis	An. parensis	-	1	outdoor	rotator
2015-08-05	1.48173e+06	2	female	18:00:00	An. funestus	yes	An. parensis	An. parensis	-	1	outdoor	rotator
2015-08-05	1.48176e+06	2	female	18:00:00	An. funestus	yes	An. parensis	An. parensis	-	1	outdoor	rotator
2015-08-05	1.48191e+06	4	female	22:00:00	An. funestus	yes	An. parensis	An. parensis	-	1	indoor	rotator
2015-08-05	1.48172e+06	2	female	NA	An. funestus	yes	An. parensis	An. parensis	-	1	indoor	simple
2015-08-05	1481910	9	female	NA	An. funestus	yes	An. parensis	An. parensis	-	1	indoor	simple
2015-08-05	1.48141e+06	9	female	NA	An. funestus	yes	An. parensis	An. parensis	-	1	indoor	simple
2015-08-07	1.48185e+06	10	female	NA	An. gambiae	yes	An. arabiensis	An. arabiensis	+	2	indoor	simple
2015-07-24	1.48188e+06	14	female	NA	An. gambiae	yes	An. arabiensis	An. arabiensis	-	2	indoor	simple
2015-07-24	1.4814e+06	14	female	NA	An. gambiae	yes	An. arabiensis	An. arabiensis	-	2	indoor	simple
2015-07-24	1.48181e+06	14	female	NA	An. gambiae	yes	An. arabiensis	An. arabiensis	-	2	indoor	simple
2015-07-24	1.48142e+06	14	female	NA	An. funestus	no	NA	An. funestus s.l.	-	2	indoor	simple
2015-07-24	1481358	14	female	NA	An. funestus	no	NA	An. funestus s.l.	-	2	indoor	simple
2015-07-24	1.48153e+06	14	female	NA	An. gambiae	yes	An. arabiensis	An. arabiensis	-	2	indoor	simple
2015-07-24	1.48153e+06	14	female	NA	An. funestus	yes	An. funestus ss	An. funestus ss	-	2	indoor	simple
2015-07-24	1.48151e+06	14	female	NA	An. funestus	yes	An. funestus ss	An. funestus ss	-	2	indoor	simple
2015-07-24	1481770	14	female	NA	An. funestus	no	NA	An. funestus s.l.	-	2	indoor	simple
2015-07-24	1.48152e+06	10	female	NA	An. pretoriensis	no	NA	An. pretoriensis	-	1	outdoor	simple
2015-07-24	1.48161e+06	15	female	NA	An. gambiae	yes	An. arabiensis	An. arabiensis	-	2	indoor	simple
2015-07-24	1.48171e+06	15	female	NA	An. funestus	yes	An. parensis	An. parensis	-	2	indoor	simple
2015-07-24	1.48156e+06	15	female	NA	An. gambiae	yes	An. arabiensis	An. arabiensis	-	2	indoor	simple
2015-07-24	1.48176e+06	15	female	NA	An. funestus	yes	An. rivulorum	An. rivulorum	-	2	indoor	simple
2015-07-23	1.48148e+06	2	female	NA	An. gambiae	yes	An. arabiensis	An. arabiensis	-	1	indoor	simple
2015-07-23	1.48149e+06	14	female	NA	An. gambiae	yes	An. arabiensis	An. arabiensis	-	2	indoor	simple
2015-07-23	1.48148e+06	14	female	NA	An. gambiae	yes	An. arabiensis	An. arabiensis	-	2	indoor	simple
2015-07-23	1.48157e+06	14	female	NA	An. gambiae	yes	An. arabiensis	An. arabiensis	-	2	indoor	simple
2015-07-23	1.48154e+06	11	female	NA	An. funestus	no	NA	An. funestus s.l.	-	1	indoor	simple
2015-07-23	1.48147e+06	15	female	NA	An. gambiae	yes	An. arabiensis	An. arabiensis	-	2	indoor	simple
2015-07-23	1.48147e+06	15	female	NA	An. gambiae	yes	An. arabiensis	An. arabiensis	-	2	indoor	simple
2015-07-23	1.48147e+06	15	female	NA	An. gambiae	yes	An. arabiensis	An. arabiensis	+	2	indoor	simple
2015-07-23	1.48164e+06	15	female	NA	An. funestus	yes	An. rivulorum	An. rivulorum	-	2	indoor	simple
2015-07-23	1481431	15	female	NA	An. gambiae	yes	An. arabiensis	An. arabiensis	+	2	indoor	simple
2015-07-23	1.48148e+06	15	female	NA	An. gambiae	yes	An. arabiensis	An. arabiensis	-	2	indoor	simple
2015-07-23	1.48143e+06	15	female	NA	An. gambiae	yes	An. arabiensis	An. arabiensis	+	2	indoor	simple
2015-07-23	1.48144e+06	15	female	NA	An. gambiae	yes	An. arabiensis	An. arabiensis	+	2	indoor	simple
2015-07-23	1.48153e+06	15	female	NA	An. funestus	yes	An. rivulorum	An. rivulorum	-	2	indoor	simple
2015-07-23	1.48172e+06	15	female	NA	An. funestus	yes	An. rivulorum	An. rivulorum	-	2	indoor	simple
2015-07-23	1.48135e+06	15	female	NA	An. gambiae	yes	An. arabiensis	An. arabiensis	-	2	indoor	simple
2015-07-23	1.48173e+06	15	female	NA	An. funestus	yes	An. rivulorum	An. rivulorum	-	2	indoor	simple
2015-07-23	1.48173e+06	2	female	18:00:00	An. gambiae	yes	An. arabiensis	An. arabiensis	-	2	indoor	rotator
2015-07-22	1.48148e+06	6	female	02:00:00	An. ziemani	no	NA	An. ziemanni	-	1	outdoor	rotator
2015-07-29	1.48172e+06	1	female	16:00:00	An. gambiae	yes	An. arabiensis	An. arabiensis	-	1	indoor	rotator
2015-08-04	1.48175e+06	3	female	20:00:00	An. funestus	yes	An. parensis	An. parensis	-	2	indoor	rotator
2015-08-04	1.48145e+06	7	female	04:00:00	An. funestus	yes	An. parensis	An. parensis	-	2	indoor	rotator
2015-08-04	1.48174e+06	6	female	02:00:00	An. funestus	yes	An. parensis	An. parensis	-	2	indoor	rotator
2015-08-04	1481639	7	female	04:00:00	An. gambiae	yes	An. arabiensis	An. arabiensis	-	1	outdoor	rotator
2015-08-04	1.48145e+06	1	female	16:00:00	An. gambiae	yes	An. arabiensis	An. arabiensis	-	2	indoor	rotator
2015-08-04	1.48164e+06	3	female	NA	An. funestus	yes	An. parensis	An. parensis	-	2	indoor	simple
2015-08-04	1.48164e+06	3	female	NA	An. funestus	yes	An. funestus ss	An. funestus ss	-	2	indoor	simple
2015-08-04	1.48155e+06	3	female	NA	An. funestus	yes	An. parensis	An. parensis	-	2	indoor	simple
2015-08-04	1.4816e+06	3	female	NA	An. funestus	yes	An. parensis	An. parensis	-	2	indoor	simple
2015-08-04	1.48155e+06	3	female	NA	An. funestus	yes	An. rivulorum	An. rivulorum	-	2	indoor	simple
2015-08-04	1.48186e+06	13	female	NA	An. funestus	yes	An. rivulorum	An. rivulorum	-	1	indoor	simple
2015-08-04	1481543	13	female	NA	An. funestus	yes	An. parensis	An. parensis	-	1	indoor	simple
2015-08-04	1481556	4	female	NA	An. funestus	yes	An. parensis	An. parensis	-	1	indoor	simple
2015-08-04	1.48151e+06	4	female	NA	An. funestus	yes	An. parensis	An. parensis	-	1	indoor	simple
2015-08-04	1.48154e+06	15	female	NA	An. funestus	no	NA	An. funestus s.l.	-	1	outdoor	simple
2015-08-04	1.48155e+06	5	female	00:00:00	An. funestus	no	NA	An. funestus s.l.	-	1	indoor	rotator
2015-08-04	1481569	5	female	00:00:00	An. funestus	no	NA	An. funestus s.l.	-	1	indoor	rotator
2015-08-04	1.48152e+06	5	female	00:00:00	An. funestus	no	NA	An. funestus s.l.	-	1	indoor	rotator
2015-08-04	1.48154e+06	9	female	NA	indetermined	no	NA	indetermined	NA	1	indoor	simple
2015-08-04	1.48153e+06	9	female	NA	An. funestus	yes	An. parensis	An. parensis	-	1	indoor	simple
2015-08-04	1481824	9	female	NA	An. funestus	yes	An. parensis	An. parensis	-	1	indoor	simple
2015-08-04	1.48176e+06	9	female	NA	An. funestus	yes	An. parensis	An. parensis	-	1	indoor	simple
2015-08-04	1481530	2	female	NA	An. funestus	yes	An. parensis	An. parensis	-	1	indoor	simple
2015-08-04	1.48151e+06	2	female	NA	An. funestus	yes	An. parensis	An. parensis	-	1	indoor	simple
2015-07-30	1.48192e+06	11	female	NA	An. gambiae	yes	An. arabiensis	An. arabiensis	-	2	indoor	simple
2015-07-30	1.48142e+06	11	female	NA	An. gambiae	yes	An. arabiensis	An. arabiensis	-	2	indoor	simple
2015-07-30	1.48142e+06	9	female	NA	An. gambiae	yes	An. arabiensis	An. arabiensis	-	2	indoor	simple
2015-07-30	1.48139e+06	9	female	NA	An. gambiae	yes	An. arabiensis	An. arabiensis	-	2	indoor	simple
2015-07-30	1.48165e+06	14	female	NA	An. gambiae	yes	An. arabiensis	An. arabiensis	-	2	indoor	simple
2015-07-30	1.48173e+06	14	female	NA	An. gambiae	yes	An. arabiensis	An. arabiensis	-	2	indoor	simple
2015-07-30	1.48192e+06	12	female	NA	An. gambiae	yes	An. arabiensis	An. arabiensis	-	2	indoor	simple
2015-07-30	1.48163e+06	12	female	NA	An. gambiae	yes	An. arabiensis	An. arabiensis	-	2	indoor	simple
2015-07-30	1.48165e+06	12	female	NA	An. gambiae	yes	An. arabiensis	An. arabiensis	-	2	indoor	simple
2015-07-30	1.4814e+06	12	female	NA	An. gambiae	yes	An. arabiensis	An. arabiensis	-	2	indoor	simple
2015-07-30	1.4814e+06	12	female	NA	An. gambiae	yes	An. arabiensis	An. arabiensis	-	2	indoor	simple
2015-07-30	1.48152e+06	2	female	NA	An. gambiae	yes	An. arabiensis	An. arabiensis	+	1	indoor	simple
2015-07-30	1.48176e+06	2	female	NA	An. gambiae	yes	An. arabiensis	An. arabiensis	-	1	indoor	simple
2015-07-30	1.48155e+06	2	female	NA	An. gambiae	yes	An. arabiensis	An. arabiensis	-	1	indoor	simple
2015-07-30	1.4814e+06	2	female	NA	An. gambiae	yes	An. arabiensis	An. arabiensis	-	1	indoor	simple
2015-07-30	1.48139e+06	2	female	NA	An. gambiae	yes	An. arabiensis	An. arabiensis	-	1	indoor	simple
2015-07-28	1.48161e+06	4	female	22:00:00	An. squamosus	no	NA	An. squamosus	-	1	outdoor	rotator
2015-07-31	1.4814e+06	5	female	00:00:00	An. gambiae	yes	An. arabiensis	An. arabiensis	-	1	indoor	rotator
2015-07-31	1481390	7	female	04:00:00	An. gambiae	yes	An. arabiensis	An. arabiensis	-	1	indoor	rotator
2015-07-31	1.48144e+06	2	female	18:00:00	An. gambiae	yes	An. arabiensis	An. arabiensis	-	1	indoor	rotator
2015-07-31	1.48177e+06	14	female	NA	An. gambiae	yes	An. arabiensis	An. arabiensis	-	2	indoor	simple
2015-07-31	1.48185e+06	9	female	NA	An. gambiae	yes	An. arabiensis	An. arabiensis	-	1	indoor	simple
2015-07-31	1.48185e+06	9	female	NA	An. gambiae	yes	An. arabiensis	An. arabiensis	-	1	indoor	simple
2015-07-31	1.48144e+06	9	female	NA	An. gambiae	yes	An. arabiensis	An. arabiensis	-	1	indoor	simple
2015-08-14	1.48158e+06	14	female	NA	An. squamosus	no	NA	An. squamosus	-	1	outdoor	simple
2015-08-14	1.48159e+06	14	female	NA	An. squamosus	no	NA	An. squamosus	-	1	outdoor	simple
2015-08-14	1.48159e+06	14	female	NA	An. squamosus	no	NA	An. squamosus	NA	1	outdoor	simple
2015-08-14	1.4814e+06	14	female	NA	An. gambiae	yes	An. quadriannulatus	An. quadriannulatus	-	1	outdoor	simple
2015-08-14	1.48164e+06	14	female	NA	An. funestus	yes	An. rivulorum	An. rivulorum	-	1	outdoor	simple
2015-08-14	1.48179e+06	13	female	NA	An. gambiae	yes	An. arabiensis	An. arabiensis	-	2	indoor	simple
2015-08-14	1.48152e+06	2	female	NA	An. gambiae	yes	An. arabiensis	An. arabiensis	-	1	indoor	simple
2015-08-14	1481514	9	female	NA	An. gambiae	yes	An. arabiensis	An. arabiensis	-	1	indoor	simple
2015-08-13	1.48162e+06	14	female	NA	An. rufipes	no	NA	An. rufipes	-	1	outdoor	simple
2015-08-13	1.48153e+06	14	female	NA	An. squamosus	no	NA	An. squamosus	-	1	outdoor	simple
2015-08-13	1.48182e+06	14	female	NA	An. gambiae	yes	An. arabiensis	An. arabiensis	-	1	outdoor	simple
2015-08-13	1.48183e+06	14	female	NA	An. gambiae	yes	An. arabiensis	An. arabiensis	-	1	outdoor	simple
2015-08-28	1.49097e+06	2	female	NA	An. gambiae	yes	An. arabiensis	An. arabiensis	-	1	indoor	simple
2015-08-28	1.48169e+06	2	female	NA	An. gambiae	yes	An. arabiensis	An. arabiensis	-	1	indoor	simple
2015-08-28	1490974	2	female	NA	An. gambiae	yes	An. arabiensis	An. arabiensis	-	1	indoor	simple
2015-08-28	1481402	2	female	NA	An. gambiae	yes	An. arabiensis	An. arabiensis	-	1	indoor	simple
2015-08-28	1.48142e+06	2	female	NA	An. gambiae	yes	An. quadriannulatus	An. quadriannulatus	-	1	indoor	simple
2015-08-28	1.49096e+06	2	female	NA	An. gambiae	yes	An. arabiensis	An. arabiensis	-	1	indoor	simple
2015-08-28	1.48147e+06	9	female	NA	An. gambiae	yes	An. arabiensis	An. arabiensis	-	2	indoor	simple
2015-08-28	1.48172e+06	10	female	NA	An. gambiae	yes	An. arabiensis	An. arabiensis	-	2	indoor	simple
2015-08-28	1.48146e+06	10	female	NA	An. gambiae	yes	An. arabiensis	An. arabiensis	-	2	indoor	simple
2015-08-28	1.4818e+06	10	female	NA	An. gambiae	yes	An. arabiensis	An. arabiensis	-	2	indoor	simple
2015-08-28	1481712	10	female	NA	An. gambiae	yes	An. arabiensis	An. arabiensis	-	2	indoor	simple
2015-08-28	1.48171e+06	10	female	NA	An. gambiae	yes	An. arabiensis	An. arabiensis	-	2	indoor	simple
2015-08-28	1.48152e+06	10	female	NA	An. gambiae	yes	An. arabiensis	An. arabiensis	-	2	indoor	simple
2015-08-28	1481374	10	female	NA	An. gambiae	yes	An. arabiensis	An. arabiensis	-	2	indoor	simple
2015-08-28	1.48162e+06	10	female	NA	An. gambiae	yes	An. arabiensis	An. arabiensis	-	2	indoor	simple
2015-08-28	1.4819e+06	10	female	NA	An. gambiae	yes	An. arabiensis	An. arabiensis	-	2	indoor	simple
2015-08-28	1.48141e+06	3	female	NA	An. gambiae	yes	An. arabiensis	An. arabiensis	-	1	indoor	simple
2015-08-28	1.4817e+06	3	female	NA	An. gambiae	yes	An. arabiensis	An. arabiensis	-	1	indoor	simple
2015-08-28	1.48161e+06	3	female	NA	An. gambiae	yes	An. arabiensis	An. arabiensis	-	1	indoor	simple
2015-08-28	1.49096e+06	3	female	NA	An. gambiae	yes	An. arabiensis	An. arabiensis	-	1	indoor	simple
2015-08-28	1.48148e+06	13	female	NA	An. gambiae	yes	An. arabiensis	An. arabiensis	-	1	indoor	simple
2015-08-28	1.48152e+06	13	female	NA	An. gambiae	yes	An. arabiensis	An. arabiensis	-	1	indoor	simple
2015-08-28	1.48137e+06	5	female	00:00:00	An. gambiae	yes	An. arabiensis	An. arabiensis	-	1	indoor	rotator
2015-08-28	1.48172e+06	5	female	00:00:00	An. gambiae	yes	An. arabiensis	An. arabiensis	-	1	indoor	rotator
2015-08-28	1.49096e+06	5	female	00:00:00	An. gambiae	yes	An. arabiensis	An. arabiensis	-	1	indoor	rotator
2015-08-28	1.49096e+06	4	female	NA	An. gambiae	yes	An. arabiensis	An. arabiensis	-	2	indoor	simple
2015-08-28	1.48138e+06	4	female	NA	An. gambiae	yes	An. arabiensis	An. arabiensis	-	2	indoor	simple
2015-08-28	1.48192e+06	4	female	NA	An. gambiae	yes	An. arabiensis	An. arabiensis	-	2	indoor	simple
2015-08-27	1481767	4	female	22:00:00	An. gambiae	yes	An. arabiensis	An. arabiensis	-	1	outdoor	rotator
2015-08-27	1.48152e+06	4	female	NA	An. gambiae	yes	An. arabiensis	An. arabiensis	-	2	indoor	simple
2015-08-27	1.48156e+06	4	female	NA	An. gambiae	yes	An. arabiensis	An. arabiensis	-	2	indoor	simple
2015-08-27	1.48065e+06	4	female	NA	An. gambiae	yes	An. arabiensis	An. arabiensis	-	2	indoor	simple
2015-08-27	1.48158e+06	4	female	NA	An. gambiae	yes	An. arabiensis	An. arabiensis	+	2	indoor	simple
2015-08-27	1.48149e+06	3	female	NA	An. gambiae	yes	An. arabiensis	An. arabiensis	-	1	indoor	simple
2015-08-27	1.48142e+06	2	female	NA	An. gambiae	yes	An. arabiensis	An. arabiensis	-	1	indoor	simple
2015-08-27	1.48151e+06	2	female	NA	An. gambiae	yes	An. arabiensis	An. arabiensis	-	1	indoor	simple
2015-08-27	1481572	2	female	NA	An. gambiae	yes	An. arabiensis	An. arabiensis	+	1	indoor	simple
2015-08-27	1481626	2	female	NA	An. gambiae	yes	An. arabiensis	An. arabiensis	-	1	indoor	simple
2015-08-27	1.4816e+06	9	female	NA	An. gambiae	yes	An. arabiensis	An. arabiensis	-	2	indoor	simple
2015-08-27	1.48175e+06	9	female	NA	An. gambiae	yes	An. arabiensis	An. arabiensis	-	2	indoor	simple
2015-08-27	1.48138e+06	5	female	00:00:00	An. gambiae	yes	An. arabiensis	An. arabiensis	-	1	indoor	rotator
2015-08-27	1.48155e+06	5	female	00:00:00	An. gambiae	yes	An. arabiensis	An. arabiensis	-	1	indoor	rotator
2015-08-27	1.48177e+06	10	female	NA	An. gambiae	yes	An. arabiensis	An. arabiensis	+	2	indoor	simple
2015-08-27	1.48172e+06	10	female	NA	An. gambiae	yes	An. arabiensis	An. arabiensis	-	2	indoor	simple
2015-08-27	1.48174e+06	10	female	NA	An. gambiae	yes	An. arabiensis	An. arabiensis	-	2	indoor	simple
2015-08-27	1.4816e+06	10	female	NA	An. gambiae	yes	An. arabiensis	An. arabiensis	-	2	indoor	simple
2015-08-27	1.48183e+06	10	female	NA	An. gambiae	yes	An. arabiensis	An. arabiensis	-	2	indoor	simple
2015-08-27	1.48143e+06	10	female	NA	An. gambiae	yes	An. arabiensis	An. arabiensis	-	2	indoor	simple
2015-08-26	1.48154e+06	2	female	18:00:00	An. rufipes	no	NA	An. rufipes	-	2	indoor	rotator
2015-08-26	1.48146e+06	9	female	NA	An. gambiae	yes	An. arabiensis	An. arabiensis	-	2	indoor	simple
2015-08-25	1.48143e+06	10	female	NA	An. funestus	yes	An. parensis	An. parensis	-	1	indoor	simple
2015-09-10	1481428	4	female	NA	An. gambiae	yes	An. arabiensis	An. arabiensis	-	2	indoor	simple
2015-09-10	1.48138e+06	4	female	NA	An. gambiae	yes	An. arabiensis	An. arabiensis	-	2	indoor	simple
2015-09-10	1.48136e+06	13	female	NA	An. gambiae	yes	An. arabiensis	An. arabiensis	-	1	indoor	simple
2015-09-10	1.48176e+06	13	female	NA	An. gambiae	yes	An. arabiensis	An. arabiensis	-	1	indoor	simple
2015-09-10	1.48143e+06	13	female	NA	An. gambiae	yes	An. arabiensis	An. arabiensis	-	1	indoor	simple
2015-09-10	1.49082e+06	13	female	NA	An. gambiae	yes	An. arabiensis	An. arabiensis	-	1	indoor	simple
2015-09-10	1.48172e+06	13	female	NA	An. gambiae	yes	An. arabiensis	An. arabiensis	-	1	indoor	simple
2015-09-10	1490510	3	female	20:00:00	An. gambiae	yes	An. arabiensis	An. arabiensis	-	1	outdoor	rotator
2015-09-10	1.49113e+06	2	female	NA	An. gambiae	yes	An. arabiensis	An. arabiensis	-	1	indoor	simple
2015-09-10	1.49113e+06	2	female	NA	An. gambiae	yes	An. arabiensis	An. arabiensis	-	1	indoor	simple
2015-09-10	1.48136e+06	2	female	NA	An. gambiae	yes	An. arabiensis	An. arabiensis	-	1	indoor	simple
2015-09-10	1.48141e+06	2	female	NA	An. gambiae	yes	An. arabiensis	An. arabiensis	-	1	indoor	simple
2015-09-10	1.48179e+06	2	female	NA	An. gambiae	yes	An. arabiensis	An. arabiensis	-	1	indoor	simple
2015-09-10	1.48151e+06	2	female	NA	An. gambiae	yes	An. arabiensis	An. arabiensis	-	1	indoor	simple
2015-09-10	1.48163e+06	2	female	NA	An. gambiae	yes	An. arabiensis	An. arabiensis	-	1	indoor	simple
2015-09-10	1.49113e+06	2	female	NA	An. gambiae	yes	An. arabiensis	An. arabiensis	-	1	indoor	simple
2015-09-10	1481460	2	female	NA	An. gambiae	yes	An. arabiensis	An. arabiensis	-	1	indoor	simple
2015-09-10	1.48173e+06	2	female	NA	An. gambiae	yes	An. arabiensis	An. arabiensis	-	1	indoor	simple
2015-09-10	1.48177e+06	2	female	NA	An. gambiae	yes	An. arabiensis	An. arabiensis	-	1	indoor	simple
2015-09-10	1.49113e+06	3	female	20:00:00	An. gambiae	yes	An. arabiensis	An. arabiensis	-	2	indoor	rotator
2015-09-10	1.48155e+06	3	female	20:00:00	An. gambiae	yes	An. arabiensis	An. arabiensis	-	2	indoor	rotator
2015-09-10	1.48098e+06	3	female	20:00:00	An. gambiae	yes	An. arabiensis	An. arabiensis	-	2	indoor	rotator
2015-09-10	1.4818e+06	3	female	20:00:00	An. gambiae	yes	An. arabiensis	An. arabiensis	-	2	indoor	rotator
2015-09-10	1491133	3	female	20:00:00	An. gambiae	yes	An. arabiensis	An. arabiensis	-	2	indoor	rotator
2015-09-10	1.48147e+06	3	female	20:00:00	An. gambiae	yes	An. arabiensis	An. arabiensis	-	2	indoor	rotator
2015-09-10	1481725	3	female	20:00:00	An. gambiae	yes	An. arabiensis	An. arabiensis	-	2	indoor	rotator
2015-09-10	1.49124e+06	4	female	22:00:00	An. gambiae	yes	An. arabiensis	An. arabiensis	NA	2	indoor	rotator
2015-09-10	1.48192e+06	4	female	22:00:00	An. gambiae	yes	An. arabiensis	An. arabiensis	-	2	indoor	rotator
2015-09-10	1.48138e+06	4	female	22:00:00	An. gambiae	yes	An. arabiensis	An. arabiensis	-	2	indoor	rotator
2015-09-10	1.48182e+06	4	female	22:00:00	An. gambiae	yes	An. arabiensis	An. arabiensis	-	2	indoor	rotator
2015-09-10	1.48158e+06	4	female	22:00:00	An. gambiae	yes	An. arabiensis	An. arabiensis	-	2	indoor	rotator
2015-09-10	1.48174e+06	4	female	22:00:00	An. gambiae	yes	An. arabiensis	An. arabiensis	-	2	indoor	rotator
2015-09-10	1.48145e+06	2	female	18:00:00	An. gambiae	yes	An. arabiensis	An. arabiensis	+	2	indoor	rotator
2015-09-10	1.48151e+06	2	female	18:00:00	An. gambiae	yes	An. arabiensis	An. arabiensis	-	2	indoor	rotator
2015-09-09	1.49113e+06	2	female	NA	An. gambiae	yes	An. arabiensis	An. arabiensis	-	1	indoor	simple
2015-09-09	1481457	2	female	NA	An. gambiae	yes	An. arabiensis	An. arabiensis	-	1	indoor	simple
2015-09-09	1.48191e+06	2	female	NA	An. gambiae	yes	An. arabiensis	An. arabiensis	-	1	indoor	simple
2015-09-09	1.48184e+06	1	female	16:00:00	An. gambiae	yes	An. arabiensis	An. arabiensis	-	2	indoor	rotator
2015-09-09	1.49116e+06	1	female	16:00:00	An. gambiae	yes	An. arabiensis	An. arabiensis	-	2	indoor	rotator
2015-09-09	1.48159e+06	1	female	16:00:00	An. gambiae	yes	An. arabiensis	An. arabiensis	-	2	indoor	rotator
2015-09-09	1.48158e+06	1	female	16:00:00	An. gambiae	yes	An. arabiensis	An. arabiensis	-	2	indoor	rotator
2015-09-09	1.48157e+06	1	female	16:00:00	An. gambiae	yes	An. arabiensis	An. arabiensis	-	2	indoor	rotator
2015-09-09	1.48184e+06	1	female	16:00:00	An. gambiae	yes	An. arabiensis	An. arabiensis	-	2	indoor	rotator
2015-09-09	1.48137e+06	1	female	16:00:00	An. gambiae	yes	An. arabiensis	An. arabiensis	-	2	indoor	rotator
2015-09-09	1.4817e+06	1	female	16:00:00	An. gambiae	yes	An. arabiensis	An. arabiensis	-	2	indoor	rotator
2015-09-09	1.48148e+06	1	female	16:00:00	An. gambiae	yes	An. arabiensis	An. arabiensis	-	2	indoor	rotator
2015-09-09	1481415	1	female	16:00:00	An. gambiae	yes	An. arabiensis	An. arabiensis	-	2	indoor	rotator
2015-09-09	1.4814e+06	1	female	16:00:00	An. gambiae	yes	An. arabiensis	An. arabiensis	-	2	indoor	rotator
2015-09-09	1.48146e+06	1	female	16:00:00	An. gambiae	yes	An. arabiensis	An. arabiensis	-	2	indoor	rotator
2015-09-09	1.48158e+06	5	female	00:00:00	An. gambiae	yes	An. arabiensis	An. arabiensis	-	1	indoor	rotator
2015-09-09	1.48184e+06	5	female	00:00:00	An. gambiae	yes	An. arabiensis	An. arabiensis	-	1	indoor	rotator
2015-09-09	1.49114e+06	5	female	00:00:00	An. gambiae	yes	An. arabiensis	An. arabiensis	-	1	indoor	rotator
2015-09-09	1.48145e+06	5	female	00:00:00	An. gambiae	yes	An. arabiensis	An. arabiensis	-	1	indoor	rotator
2015-09-09	1.48169e+06	5	female	00:00:00	An. gambiae	yes	An. arabiensis	An. arabiensis	-	1	indoor	rotator
2015-09-09	1.48181e+06	13	female	NA	An. gambiae	yes	An. arabiensis	An. arabiensis	-	1	indoor	simple
2015-09-09	1.48141e+06	13	female	NA	An. gambiae	yes	An. arabiensis	An. arabiensis	-	1	indoor	simple
2015-09-09	1.49098e+06	13	female	NA	An. gambiae	yes	An. arabiensis	An. arabiensis	-	1	indoor	simple
2015-09-09	1481598	13	female	NA	An. gambiae	yes	An. arabiensis	An. arabiensis	-	1	indoor	simple
2015-09-09	1.48179e+06	11	female	NA	An. gambiae	yes	An. arabiensis	An. arabiensis	-	2	indoor	simple
2015-09-09	1.48141e+06	11	female	NA	An. gambiae	yes	An. arabiensis	An. arabiensis	-	2	indoor	simple
2015-09-09	1.48186e+06	11	female	NA	An. gambiae	yes	An. arabiensis	An. arabiensis	-	2	indoor	simple
2015-09-09	1.48141e+06	11	female	NA	An. gambiae	yes	An. arabiensis	An. arabiensis	-	2	indoor	simple
2015-10-13	1.55705e+06	13	female	NA	An. gambiae	yes	An. arabiensis	An. arabiensis	-	1	indoor	simple
2015-10-13	1.55706e+06	13	female	NA	An. gambiae	yes	An. arabiensis	An. arabiensis	-	1	indoor	simple
2015-10-13	1.55649e+06	7	female	NA	An. gambiae	yes	An. arabiensis	An. arabiensis	-	2	indoor	simple
2015-09-18	1.55162e+06	4	female	22:00:00	An. gambiae	yes	An. arabiensis	An. arabiensis	-	1	indoor	rotator
2015-09-18	1.55163e+06	4	female	22:00:00	An. gambiae	yes	An. arabiensis	An. arabiensis	-	1	outdoor	rotator
2015-10-16	1.55711e+06	3	female	20:00:00	An. funestus	yes	An. funestus ss	An. funestus ss	-	1	outdoor	rotator
2015-10-16	1.55597e+06	5	female	00:00:00	An. squamosus	no	NA	An. squamosus	+	1	indoor	rotator
2015-10-16	1.55641e+06	5	female	00:00:00	An. funestus	no	NA	An. funestus s.l.	-	1	indoor	rotator
2015-10-16	1.55662e+06	5	female	00:00:00	An. gambiae	yes	An. arabiensis	An. arabiensis	-	1	indoor	rotator
2015-10-16	1.55711e+06	5	female	00:00:00	An. funestus	no	NA	An. funestus s.l.	-	1	indoor	rotator
2015-09-15	1.48186e+06	2	female	NA	An. rufipes	no	NA	An. rufipes	-	2	indoor	simple
2015-10-21	1556403	2	female	18:00:00	An. garnhami	no	NA	An. garnhami	-	1	outdoor	rotator
2015-10-15	1.55605e+06	4	female	NA	An. funestus	yes	An. funestus ss	An. funestus ss	-	1	indoor	simple
2015-09-23	1.55166e+06	6	female	NA	An. funestus	yes	An. rivulorum	An. rivulorum	-	1	outdoor	simple
2015-09-23	1.55168e+06	4	female	NA	An. funestus	yes	An. parensis	An. parensis	-	1	indoor	simple
2015-10-14	1.55641e+06	9	female	NA	An. gambiae	yes	An. arabiensis	An. arabiensis	-	2	indoor	simple
2015-10-14	1556052	7	female	NA	An. gambiae	yes	An. arabiensis	An. arabiensis	-	2	indoor	simple
2015-10-14	1.55702e+06	7	female	NA	An. gambiae	yes	An. arabiensis	An. arabiensis	-	2	indoor	simple
2015-09-16	1.48143e+06	11	female	NA	An. gambiae	yes	An. arabiensis	An. arabiensis	-	2	indoor	simple
2015-09-16	1.48142e+06	11	female	NA	An. rufipes	no	NA	An. rufipes	-	2	indoor	simple
2015-10-22	1.55641e+06	8	female	06:00:00	An. funestus	yes	An. funestus ss	An. funestus ss	-	2	indoor	rotator
2015-10-22	1.55594e+06	8	female	06:00:00	An. funestus	yes	An. parensis	An. parensis	-	2	indoor	rotator
2015-10-22	1.55647e+06	8	female	06:00:00	An. funestus	yes	An. funestus ss	An. funestus ss	-	2	indoor	rotator
2015-10-22	1.55642e+06	8	female	06:00:00	An. funestus	yes	An. funestus ss	An. funestus ss	-	2	indoor	rotator
2015-09-22	1.55167e+06	5	female	00:00:00	An. funestus	yes	An. funestus ss	An. funestus ss	-	1	indoor	rotator
2015-09-22	1.55167e+06	5	female	00:00:00	An. funestus	yes	An. parensis	An. parensis	-	1	indoor	rotator
2015-09-22	1.55167e+06	5	female	00:00:00	An. funestus	yes	An. funestus ss	An. funestus ss	-	1	indoor	rotator
2015-09-22	1.55167e+06	3	female	NA	An. squamosus	no	NA	An. squamosus	-	1	outdoor	simple
2015-09-22	1.55167e+06	3	female	NA	indetermined	no	NA	indetermined	NA	1	outdoor	simple
2015-09-22	1.55167e+06	3	female	NA	An. ziemani	no	NA	An. ziemanni	-	1	outdoor	simple
2015-09-22	1.55166e+06	2	female	NA	An. funestus	yes	An. parensis	An. parensis	-	1	indoor	simple
2015-09-22	1.55161e+06	2	female	NA	An. funestus	yes	An. parensis	An. parensis	-	1	indoor	simple
2015-09-22	1551101	2	female	NA	An. funestus	yes	An. parensis	An. parensis	-	1	indoor	simple
2015-09-22	1.55166e+06	2	female	NA	An. funestus	yes	An. parensis	An. parensis	-	1	indoor	simple
2015-09-22	1551664	2	female	NA	An. funestus	yes	An. parensis	An. parensis	-	1	indoor	simple
2015-10-30	1.55711e+06	5	female	00:00:00	An. gambiae	yes	An. arabiensis	An. arabiensis	-	2	indoor	rotator
2015-10-30	1.55719e+06	5	female	00:00:00	An. gambiae	yes	An. arabiensis	An. arabiensis	-	2	indoor	rotator
2015-10-30	1.5555e+06	5	female	00:00:00	An. gambiae	yes	An. arabiensis	An. arabiensis	-	2	indoor	rotator
2015-10-30	1.55718e+06	5	female	00:00:00	An. gambiae	yes	An. arabiensis	An. arabiensis	-	2	indoor	rotator
2015-10-30	1.55717e+06	5	female	00:00:00	An. funestus	yes	An. parensis	An. parensis	-	2	indoor	rotator
2015-10-30	1.55645e+06	5	female	00:00:00	An. gambiae	yes	An. arabiensis	An. arabiensis	-	2	indoor	rotator
2015-10-30	1555822	8	female	NA	An. gambiae	yes	An. arabiensis	An. arabiensis	-	2	indoor	simple
2015-10-30	1.55719e+06	7	female	NA	An. gambiae	yes	An. arabiensis	An. arabiensis	-	2	indoor	simple
2015-10-30	1.55582e+06	7	female	NA	An. gambiae	yes	An. arabiensis	An. arabiensis	-	2	indoor	simple
2015-10-30	1.55583e+06	7	female	NA	An. gambiae	yes	An. arabiensis	An. arabiensis	-	2	indoor	simple
2015-10-30	1.55549e+06	7	female	NA	An. gambiae	yes	An. arabiensis	An. arabiensis	-	2	indoor	simple
2015-10-30	1.55583e+06	7	female	NA	An. gambiae	yes	An. arabiensis	An. arabiensis	-	2	indoor	simple
2015-10-30	1.55583e+06	7	female	NA	An. gambiae	yes	An. arabiensis	An. arabiensis	-	2	indoor	simple
2015-10-30	1.55582e+06	7	female	NA	An. funestus	yes	An. funestus ss	An. funestus ss	-	2	indoor	simple
2015-10-30	1.55719e+06	7	female	NA	An. gambiae	yes	An. arabiensis	An. arabiensis	-	2	indoor	simple
2015-10-30	1.55582e+06	7	female	NA	An. gambiae	yes	An. arabiensis	An. arabiensis	-	2	indoor	simple
2015-10-30	1.55583e+06	15	female	NA	An. gambiae	yes	An. arabiensis	An. arabiensis	-	2	indoor	simple
2015-10-30	1.55682e+06	15	female	NA	An. gambiae	yes	An. arabiensis	An. arabiensis	-	2	indoor	simple
2015-10-30	1.55553e+06	15	female	NA	An. gambiae	yes	An. arabiensis	An. arabiensis	-	2	indoor	simple
2015-10-30	1.55645e+06	15	female	NA	An. gambiae	yes	An. arabiensis	An. arabiensis	-	2	indoor	simple
2015-10-30	1556474	15	female	NA	An. gambiae	yes	An. arabiensis	An. arabiensis	-	2	indoor	simple
2015-10-02	1.55711e+06	2	female	NA	An. funestus	yes	An. parensis	An. parensis	-	1	indoor	simple
2015-10-02	1.55734e+06	2	female	NA	An. funestus	yes	An. parensis	An. parensis	-	1	indoor	simple
2015-10-02	1.55734e+06	2	female	NA	An. funestus	yes	An. parensis	An. parensis	-	1	indoor	simple
2015-10-02	1.55735e+06	5	female	00:00:00	An. gambiae	yes	An. arabiensis	An. arabiensis	-	1	indoor	rotator
2015-10-29	1.55665e+06	5	female	00:00:00	An. gambiae	yes	An. arabiensis	An. arabiensis	-	2	indoor	rotator
2015-10-29	1.55709e+06	5	female	00:00:00	An. gambiae	yes	An. arabiensis	An. arabiensis	-	2	indoor	rotator
2015-10-29	1.55575e+06	5	female	00:00:00	An. gambiae	yes	An. arabiensis	An. arabiensis	-	2	indoor	rotator
2015-10-29	1.55575e+06	5	female	00:00:00	An. gambiae	yes	An. arabiensis	An. arabiensis	-	2	indoor	rotator
2015-10-29	1.55574e+06	15	female	NA	An. gambiae	yes	An. arabiensis	An. arabiensis	-	2	indoor	simple
2015-10-29	1.55574e+06	15	female	NA	An. gambiae	yes	An. arabiensis	An. arabiensis	-	2	indoor	simple
2015-10-29	1.55575e+06	15	female	NA	An. gambiae	yes	An. arabiensis	An. arabiensis	-	2	indoor	simple
2015-10-29	1.55576e+06	15	female	NA	An. gambiae	yes	An. arabiensis	An. arabiensis	-	2	indoor	simple
2015-10-29	1.55577e+06	15	female	NA	An. gambiae	yes	An. arabiensis	An. arabiensis	-	2	indoor	simple
2015-10-29	1.55577e+06	15	female	NA	An. gambiae	yes	An. arabiensis	An. arabiensis	-	2	indoor	simple
2015-10-29	1555765	15	female	NA	An. gambiae	yes	An. arabiensis	An. arabiensis	-	2	indoor	simple
2015-10-29	1.55577e+06	15	female	NA	An. gambiae	yes	An. arabiensis	An. arabiensis	-	2	indoor	simple
2015-10-29	1.55577e+06	15	female	NA	An. gambiae	yes	An. arabiensis	An. arabiensis	-	2	indoor	simple
2015-10-29	1.55654e+06	15	female	NA	An. gambiae	yes	An. arabiensis	An. arabiensis	-	2	indoor	simple
2015-10-29	1.55577e+06	15	female	NA	An. gambiae	yes	An. arabiensis	An. arabiensis	-	2	indoor	simple
2015-10-29	1.55577e+06	15	female	NA	An. gambiae	yes	An. arabiensis	An. arabiensis	NA	2	indoor	simple
2015-10-29	1.55574e+06	7	female	NA	An. gambiae	yes	An. arabiensis	An. arabiensis	-	2	indoor	simple
2015-10-29	1.55606e+06	7	female	NA	An. gambiae	yes	An. arabiensis	An. arabiensis	-	2	indoor	simple
2015-10-29	1.55574e+06	7	female	NA	An. gambiae	yes	An. arabiensis	An. arabiensis	-	2	indoor	simple
2015-10-29	1.55574e+06	7	female	NA	An. gambiae	yes	An. arabiensis	An. arabiensis	-	2	indoor	simple
2015-10-29	1.55645e+06	7	female	NA	An. gambiae	yes	An. arabiensis	An. arabiensis	-	2	indoor	simple
2015-10-29	1.5572e+06	7	female	NA	An. gambiae	yes	An. arabiensis	An. arabiensis	-	2	indoor	simple
2015-10-29	1.55574e+06	7	female	NA	An. gambiae	yes	An. arabiensis	An. arabiensis	-	2	indoor	simple
2015-10-29	1.55649e+06	9	female	NA	An. gambiae	yes	An. arabiensis	An. arabiensis	-	1	indoor	simple
2015-10-01	1.55606e+06	5	female	00:00:00	An. gambiae	yes	An. arabiensis	An. arabiensis	-	1	indoor	rotator
2015-10-01	1.5571e+06	5	female	00:00:00	An. gambiae	yes	An. arabiensis	An. arabiensis	-	1	indoor	rotator
2015-10-01	1.55649e+06	7	female	04:00:00	An. gambiae	yes	An. arabiensis	An. arabiensis	-	2	indoor	rotator
2015-11-05	1.55593e+06	5	female	00:00:00	An. gambiae	yes	An. arabiensis	An. arabiensis	-	1	indoor	rotator
2015-12-03	1.55552e+06	3	female	20:00:00	An. funestus	no	NA	An. funestus s.l.	NA	1	outdoor	rotator
2015-11-06	1.55553e+06	8	female	NA	An. squamosus	no	NA	An. squamosus	-	1	outdoor	simple
2015-11-06	1.55537e+06	7	female	NA	An. funestus	yes	An. funestus ss	An. funestus ss	NA	1	indoor	simple
2015-11-06	1.55636e+06	5	female	00:00:00	An. funestus	yes	An. funestus ss	An. funestus ss	NA	1	indoor	rotator
2015-11-21	1557211	14	female	NA	An. gambiae	yes	An. arabiensis	An. arabiensis	-	2	indoor	simple
2015-12-03	1.53891e+06	5	female	00:00:00	An. gambiae	yes	An. arabiensis	An. arabiensis	-	1	indoor	rotator
2015-11-20	1.55572e+06	10	female	NA	An. gambiae	yes	An. arabiensis	An. arabiensis	-	1	indoor	simple
2015-11-20	1.55571e+06	6	female	NA	An. gambiae	yes	An. arabiensis	An. arabiensis	-	1	outdoor	simple
2015-11-20	1555707	6	female	NA	An. squamosus	no	NA	An. squamosus	-	1	outdoor	simple
2015-11-20	1.55572e+06	6	female	NA	An. ziemani	no	NA	An. ziemanni	-	1	outdoor	simple
2015-11-27	1.55571e+06	10	female	NA	An. gambiae	yes	An. arabiensis	An. arabiensis	-	1	indoor	simple
2015-11-27	1.55708e+06	14	female	NA	An. gambiae	yes	An. arabiensis	An. arabiensis	-	2	indoor	simple
2015-11-27	1.5566e+06	14	female	NA	An. gambiae	yes	An. arabiensis	An. arabiensis	-	2	indoor	simple
2015-11-27	1556601	14	female	NA	An. gambiae	yes	An. arabiensis	An. arabiensis	-	2	indoor	simple
2015-11-27	1.55644e+06	14	female	NA	An. gambiae	yes	An. arabiensis	An. arabiensis	-	2	indoor	simple
2015-11-27	1.55641e+06	14	female	NA	An. gambiae	yes	An. arabiensis	An. arabiensis	-	2	indoor	simple
2015-11-27	1.55707e+06	14	female	NA	An. gambiae	yes	An. arabiensis	An. arabiensis	-	2	indoor	simple
2015-11-27	1.5565e+06	14	female	NA	An. gambiae	yes	An. arabiensis	An. arabiensis	-	2	indoor	simple
2015-11-27	1.55707e+06	14	female	NA	An. gambiae	yes	An. arabiensis	An. arabiensis	-	2	indoor	simple
2015-11-27	1.55658e+06	14	female	NA	An. gambiae	yes	An. arabiensis	An. arabiensis	-	2	indoor	simple
2015-11-27	1.5565e+06	14	female	NA	An. gambiae	yes	An. arabiensis	An. arabiensis	-	2	indoor	simple
2015-11-27	1.5565e+06	14	female	NA	An. gambiae	yes	An. arabiensis	An. arabiensis	-	2	indoor	simple
2015-11-27	1556502	14	female	NA	An. gambiae	yes	An. arabiensis	An. arabiensis	-	2	indoor	simple
2015-11-27	1.55661e+06	14	female	NA	An. gambiae	yes	An. arabiensis	An. arabiensis	-	2	indoor	simple
2015-11-27	1.55597e+06	14	female	NA	An. gambiae	yes	An. arabiensis	An. arabiensis	-	2	indoor	simple
2015-11-27	1.55588e+06	14	female	NA	An. gambiae	yes	An. arabiensis	An. arabiensis	-	2	indoor	simple
2015-11-27	1.55613e+06	14	female	NA	An. gambiae	yes	An. arabiensis	An. arabiensis	-	2	indoor	simple
2015-11-27	1556135	14	female	NA	An. gambiae	yes	An. arabiensis	An. arabiensis	-	2	indoor	simple
2015-11-27	1.55614e+06	14	female	NA	An. gambiae	yes	An. arabiensis	An. arabiensis	-	2	indoor	simple
2015-11-27	1.5571e+06	14	female	NA	An. gambiae	yes	An. arabiensis	An. arabiensis	-	2	indoor	simple
2015-11-27	1.5571e+06	14	female	NA	An. gambiae	yes	An. arabiensis	An. arabiensis	-	2	indoor	simple
2015-11-27	1.55563e+06	14	female	NA	An. gambiae	yes	An. arabiensis	An. arabiensis	-	2	indoor	simple
2015-11-27	1.55564e+06	14	female	NA	An. gambiae	yes	An. arabiensis	An. arabiensis	-	2	indoor	simple
2015-11-27	1.55661e+06	15	female	NA	An. gambiae	yes	An. arabiensis	An. arabiensis	NA	2	indoor	simple
2015-12-11	1557224	5	female	00:00:00	An. gambiae	yes	An. arabiensis	An. arabiensis	-	2	indoor	rotator
2015-12-11	1.55592e+06	5	female	00:00:00	An. gambiae	yes	An. arabiensis	An. arabiensis	-	2	indoor	rotator
2015-12-11	1.55722e+06	12	female	NA	An. gambiae	yes	An. arabiensis	An. arabiensis	-	1	indoor	simple
2015-12-11	1.55738e+06	12	female	NA	An. gambiae	yes	An. arabiensis	An. arabiensis	-	1	indoor	simple
2015-12-11	1.55592e+06	12	female	NA	An. gambiae	yes	An. arabiensis	An. arabiensis	NA	1	indoor	simple
2015-12-11	1.5558e+06	12	female	NA	An. gambiae	yes	An. arabiensis	An. arabiensis	NA	1	indoor	simple
2015-12-11	1.55727e+06	12	female	NA	An. gambiae	yes	An. arabiensis	An. arabiensis	NA	1	indoor	simple
2015-12-12	1.55608e+06	6	female	NA	An. gambiae	yes	An. arabiensis	An. arabiensis	-	2	indoor	simple
2015-12-12	1.55608e+06	12	female	NA	An. gambiae	yes	An. arabiensis	An. arabiensis	-	1	indoor	simple
2015-12-12	1.55722e+06	12	female	NA	An. gambiae	yes	An. arabiensis	An. arabiensis	NA	1	indoor	simple
2016-01-07	1.56922e+06	4	female	22:00:00	An. pharoensis	no	NA	An. pharoensis	-	1	outdoor	rotator
2016-01-07	1.56933e+06	5	female	00:00:00	An. pharoensis	no	NA	An. pharoensis	-	1	outdoor	rotator
2016-01-07	1.56992e+06	6	female	02:00:00	An. pharoensis	no	NA	An. pharoensis	-	1	outdoor	rotator
2016-01-07	1.56902e+06	6	female	02:00:00	An. pharoensis	no	NA	An. pharoensis	-	1	outdoor	rotator
2016-01-07	1.56877e+06	6	female	02:00:00	An. gambiae	yes	An. arabiensis	An. arabiensis	-	1	outdoor	rotator
2016-01-07	1.56949e+06	6	female	02:00:00	An. pharoensis	no	NA	An. pharoensis	-	1	outdoor	rotator
2016-01-07	1.56925e+06	1	female	NA	An. gambiae	yes	An. arabiensis	An. arabiensis	-	2	indoor	simple
2016-01-08	1.56887e+06	12	female	NA	An. gambiae	yes	An. arabiensis	An. arabiensis	-	2	indoor	simple
2016-01-08	1.56931e+06	4	female	NA	An. gambiae	yes	An. arabiensis	An. arabiensis	-	1	indoor	simple
2015-12-18	1.55609e+06	11	female	NA	An. gambiae	yes	An. arabiensis	An. arabiensis	-	2	indoor	simple
2015-12-18	1.55609e+06	11	female	NA	An. gambiae	yes	An. arabiensis	An. arabiensis	-	2	indoor	simple
2015-11-26	1.55571e+06	5	female	00:00:00	An. gambiae	yes	An. arabiensis	An. arabiensis	-	2	indoor	rotator
2015-11-26	1555877	5	female	00:00:00	An. gambiae	yes	An. arabiensis	An. arabiensis	-	2	indoor	rotator
2016-01-22	1.56891e+06	14	female	NA	An. gambiae	yes	An. arabiensis	An. arabiensis	-	2	indoor	simple
2016-01-22	1.56947e+06	14	female	NA	An. gambiae	no	NA	An. gambiae s.l.	-	2	indoor	simple
2016-01-22	1.56964e+06	14	female	NA	An. gambiae	yes	An. arabiensis	An. arabiensis	-	2	indoor	simple
2016-01-22	1.56963e+06	14	female	NA	An. gambiae	yes	An. arabiensis	An. arabiensis	NA	2	indoor	simple
2016-01-22	1.56983e+06	14	female	NA	An. gambiae	yes	An. arabiensis	An. arabiensis	NA	2	indoor	simple
2016-01-22	1.56904e+06	14	female	NA	An. gambiae	yes	An. arabiensis	An. arabiensis	-	2	indoor	simple
2016-01-22	1.56904e+06	14	female	NA	An. gambiae	yes	An. arabiensis	An. arabiensis	-	2	indoor	simple
2016-01-22	1.56891e+06	14	female	NA	An. gambiae	yes	An. arabiensis	An. arabiensis	-	2	indoor	simple
2016-01-22	1.56905e+06	14	female	NA	An. gambiae	yes	An. arabiensis	An. arabiensis	-	2	indoor	simple
2016-01-22	1.56905e+06	14	female	NA	An. gambiae	yes	An. arabiensis	An. arabiensis	NA	2	indoor	simple
2016-01-22	1.56905e+06	14	female	NA	An. gambiae	yes	An. arabiensis	An. arabiensis	NA	2	indoor	simple
2016-01-22	1.56892e+06	14	female	NA	An. gambiae	yes	An. arabiensis	An. arabiensis	NA	2	indoor	simple
2016-01-22	1.56998e+06	14	female	NA	An. gambiae	yes	An. arabiensis	An. arabiensis	NA	2	indoor	simple
2016-01-22	1.56905e+06	14	female	NA	An. gambiae	yes	An. arabiensis	An. arabiensis	NA	2	indoor	simple
2016-01-22	1.56891e+06	14	female	NA	An. gambiae	yes	An. arabiensis	An. arabiensis	NA	2	indoor	simple
2016-01-22	1.56891e+06	6	female	NA	An. gambiae	yes	An. arabiensis	An. arabiensis	NA	2	indoor	simple
2016-01-22	1.56867e+06	6	female	NA	indetermined	no	NA	indetermined	NA	2	indoor	simple
2016-01-22	1.56905e+06	6	female	NA	An. gambiae	yes	An. arabiensis	An. arabiensis	NA	2	indoor	simple
2016-01-22	1.56992e+06	6	female	NA	An. gambiae	yes	An. arabiensis	An. arabiensis	NA	2	indoor	simple
2016-01-22	1568903	6	female	NA	An. gambiae	yes	An. arabiensis	An. arabiensis	-	2	indoor	simple
2016-01-22	1.56878e+06	6	female	NA	An. gambiae	yes	An. arabiensis	An. arabiensis	-	2	indoor	simple
2016-01-22	1.56904e+06	6	female	NA	An. gambiae	yes	An. arabiensis	An. arabiensis	-	2	indoor	simple
2016-01-22	1.5699e+06	6	female	NA	An. gambiae	yes	An. arabiensis	An. arabiensis	-	2	indoor	simple
2016-01-22	1569047	6	female	NA	An. gambiae	yes	An. arabiensis	An. arabiensis	-	2	indoor	simple
2016-02-09	1.56888e+06	2	female	NA	indetermined	no	NA	indetermined	NA	1	outdoor	simple
2016-02-09	1.56872e+06	5	female	00:00:00	An. gambiae	yes	An. arabiensis	An. arabiensis	-	2	indoor	rotator
2016-01-22	1.56897e+06	4	female	22:00:00	An. gambiae	yes	An. arabiensis	An. arabiensis	-	2	indoor	rotator
2016-01-22	1.56997e+06	3	female	20:00:00	An. gambiae	yes	An. arabiensis	An. arabiensis	-	2	indoor	rotator
2016-01-22	1.56867e+06	3	female	20:00:00	An. gambiae	yes	An. arabiensis	An. arabiensis	-	2	indoor	rotator
2016-01-22	1.56951e+06	3	female	20:00:00	An. gambiae	yes	An. arabiensis	An. arabiensis	-	2	indoor	rotator
2016-01-22	1.5695e+06	3	female	20:00:00	An. gambiae	yes	An. arabiensis	An. arabiensis	-	2	indoor	rotator
2016-01-22	1.56933e+06	2	female	18:00:00	An. gambiae	yes	An. arabiensis	An. arabiensis	-	2	indoor	rotator
2016-01-22	1.5693e+06	2	female	18:00:00	An. gambiae	yes	An. arabiensis	An. arabiensis	-	2	indoor	rotator
2016-01-22	1.56876e+06	2	female	18:00:00	An. gambiae	yes	An. arabiensis	An. arabiensis	-	2	indoor	rotator
2016-01-22	1568888	2	female	18:00:00	An. gambiae	yes	An. arabiensis	An. arabiensis	-	2	indoor	rotator
2016-01-22	1.56991e+06	11	female	NA	An. gambiae	yes	An. arabiensis	An. arabiensis	-	1	indoor	simple
2016-02-11	1.56896e+06	4	female	NA	An. pharoensis	no	NA	An. pharoensis	-	1	indoor	simple
2016-02-11	1.56896e+06	4	female	NA	An. pharoensis	no	NA	An. pharoensis	-	1	indoor	simple
2016-02-11	1.56973e+06	5	female	00:00:00	An. gambiae	yes	An. arabiensis	An. arabiensis	-	1	indoor	rotator
2016-02-12	1.56928e+06	4	female	22:00:00	An. pharoensis	no	NA	An. pharoensis	-	1	outdoor	rotator
2016-02-12	1.56978e+06	2	female	NA	An. gambiae	yes	An. arabiensis	An. arabiensis	-	1	outdoor	simple
2016-02-12	1.56932e+06	3	female	NA	An. pharoensis	no	NA	An. pharoensis	-	2	indoor	simple
2016-01-21	1.56897e+06	2	female	18:00:00	An. gambiae	no	NA	An. gambiae s.l.	-	2	indoor	rotator
2016-01-21	1.56896e+06	2	female	18:00:00	An. gambiae	no	NA	An. gambiae s.l.	-	2	indoor	rotator
2016-01-21	1.56991e+06	6	female	02:00:00	An. gambiae	yes	An. arabiensis	An. arabiensis	-	2	indoor	rotator
2016-01-21	1.56947e+06	6	female	NA	An. gambiae	yes	An. arabiensis	An. arabiensis	-	2	indoor	simple
2016-01-21	1.56947e+06	6	female	NA	An. gambiae	yes	An. arabiensis	An. arabiensis	-	2	indoor	simple
2016-01-21	1.56949e+06	6	female	NA	An. gambiae	yes	An. arabiensis	An. arabiensis	-	2	indoor	simple
2016-01-21	1.56906e+06	6	female	NA	An. gambiae	yes	An. arabiensis	An. arabiensis	-	2	indoor	simple
2016-01-21	1.56906e+06	6	female	NA	An. gambiae	yes	An. arabiensis	An. arabiensis	-	2	indoor	simple
2016-01-21	1.56955e+06	6	female	NA	An. gambiae	yes	An. arabiensis	An. arabiensis	-	2	indoor	simple
2016-01-21	1.56999e+06	6	female	NA	An. gambiae	yes	An. arabiensis	An. arabiensis	-	2	indoor	simple
2016-01-21	1.56947e+06	13	female	NA	An. gambiae	yes	An. arabiensis	An. arabiensis	-	2	indoor	simple
2016-01-21	1.5689e+06	13	female	NA	An. gambiae	yes	An. arabiensis	An. arabiensis	-	2	indoor	simple
2016-02-19	1.56874e+06	4	female	22:00:00	An. rufipes	no	NA	An. rufipes	-	1	outdoor	rotator
2016-02-18	1.56874e+06	2	female	18:00:00	An. rufipes	no	NA	An. rufipes	-	2	indoor	rotator
2016-02-19	1.56875e+06	5	female	00:00:00	An. gambiae	yes	An. arabiensis	An. arabiensis	-	2	indoor	rotator
2016-02-19	1.56902e+06	5	female	00:00:00	An. gambiae	yes	An. arabiensis	An. arabiensis	-	2	indoor	rotator
2016-02-19	1.5687e+06	7	female	04:00:00	An. gambiae	yes	An. arabiensis	An. arabiensis	-	2	indoor	rotator
2016-02-19	1568693	4	female	22:00:00	An. gambiae	yes	An. arabiensis	An. arabiensis	-	2	indoor	rotator
2016-01-14	1.56871e+06	6	female	NA	indetermined	no	NA	indetermined	NA	2	indoor	simple
2016-01-15	1.56871e+06	6	female	NA	An. rufipes	no	NA	An. rufipes	-	1	indoor	simple
2016-03-11	1.5693e+06	2	female	NA	An. gambiae	yes	An. arabiensis	An. arabiensis	-	2	indoor	simple
2016-03-11	1.5687e+06	3	female	NA	An. gambiae	yes	An. arabiensis	An. arabiensis	-	2	indoor	simple
2016-03-11	1.56933e+06	3	female	NA	An. gambiae	yes	An. arabiensis	An. arabiensis	-	2	indoor	simple
2016-03-11	1.5693e+06	3	female	NA	An. gambiae	yes	An. arabiensis	An. arabiensis	-	2	indoor	simple
2016-03-11	1.5693e+06	3	female	NA	An. gambiae	yes	An. arabiensis	An. arabiensis	-	2	indoor	simple
2016-03-11	1.56874e+06	11	female	NA	An. gambiae	yes	An. arabiensis	An. arabiensis	-	2	indoor	simple
2016-03-08	1.56872e+06	2	female	18:00:00	An. gambiae	yes	An. arabiensis	An. arabiensis	-	1	indoor	rotator
2016-03-08	1.56889e+06	3	female	20:00:00	An. gambiae	yes	An. arabiensis	An. arabiensis	-	1	indoor	rotator
2016-03-08	1.56886e+06	3	female	20:00:00	An. gambiae	yes	An. arabiensis	An. arabiensis	-	1	indoor	rotator
2016-03-08	1.5692e+06	9	female	NA	An. gambiae	yes	An. arabiensis	An. arabiensis	-	2	indoor	simple
2016-03-08	1.55563e+06	9	female	NA	An. gambiae	yes	An. arabiensis	An. arabiensis	-	2	indoor	simple
2016-03-08	1.56887e+06	9	female	NA	An. gambiae	yes	An. arabiensis	An. arabiensis	-	2	indoor	simple
2016-02-25	1.56992e+06	2	female	NA	An. gambiae	yes	An. arabiensis	An. arabiensis	-	1	outdoor	simple
2016-02-25	1.56893e+06	5	female	00:00:00	An. gambiae	yes	An. arabiensis	An. arabiensis	-	1	indoor	rotator
2016-02-25	1.56894e+06	5	female	00:00:00	An. gambiae	yes	An. arabiensis	An. arabiensis	-	1	indoor	rotator
2016-02-25	1.56894e+06	5	female	00:00:00	An. gambiae	yes	An. arabiensis	An. arabiensis	-	1	indoor	rotator
2016-02-25	1.56894e+06	5	female	00:00:00	An. gambiae	yes	An. arabiensis	An. arabiensis	-	1	indoor	rotator
2016-02-25	1.56894e+06	5	female	00:00:00	An. gambiae	yes	An. arabiensis	An. arabiensis	-	1	indoor	rotator
2016-02-25	1.56894e+06	5	female	00:00:00	An. gambiae	yes	An. arabiensis	An. arabiensis	-	1	indoor	rotator
2016-02-25	1.56894e+06	5	female	00:00:00	An. gambiae	yes	An. arabiensis	An. arabiensis	-	1	indoor	rotator
2016-02-25	1.56894e+06	5	female	00:00:00	An. gambiae	yes	An. arabiensis	An. arabiensis	-	1	indoor	rotator
2016-02-25	1.56894e+06	5	female	00:00:00	An. gambiae	yes	An. arabiensis	An. arabiensis	-	1	indoor	rotator
2016-02-25	1.56894e+06	7	female	NA	An. gambiae	yes	An. arabiensis	An. arabiensis	-	2	indoor	simple
2016-02-25	1.56896e+06	7	female	NA	An. gambiae	yes	An. arabiensis	An. arabiensis	-	2	indoor	simple
2016-02-25	1.56894e+06	7	female	NA	An. gambiae	yes	An. arabiensis	An. arabiensis	-	2	indoor	simple
2016-02-25	1569414	7	female	NA	An. gambiae	yes	An. arabiensis	An. arabiensis	-	2	indoor	simple
2016-02-25	1.56942e+06	7	female	NA	An. gambiae	yes	An. arabiensis	An. arabiensis	-	2	indoor	simple
2016-02-25	1.56936e+06	10	female	NA	An. gambiae	yes	An. arabiensis	An. arabiensis	-	1	outdoor	simple
2016-02-25	1.56877e+06	3	female	NA	An. gambiae	yes	An. arabiensis	An. arabiensis	-	2	indoor	simple
2016-02-25	1568961	5	female	00:00:00	An. gambiae	yes	An. arabiensis	An. arabiensis	-	2	indoor	rotator
2016-02-25	1.56896e+06	5	female	00:00:00	An. gambiae	yes	An. arabiensis	An. arabiensis	-	2	indoor	rotator
2016-02-25	1568958	5	female	00:00:00	An. gambiae	yes	An. arabiensis	An. arabiensis	-	2	indoor	rotator
2016-02-25	1.56893e+06	5	female	00:00:00	An. gambiae	yes	An. arabiensis	An. arabiensis	-	2	indoor	rotator
2016-02-25	1568932	5	female	00:00:00	An. gambiae	yes	An. arabiensis	An. arabiensis	-	2	indoor	rotator
2016-02-25	1.56893e+06	5	female	00:00:00	An. gambiae	yes	An. arabiensis	An. arabiensis	-	2	indoor	rotator
2016-02-25	1.56893e+06	5	female	00:00:00	An. gambiae	yes	An. arabiensis	An. arabiensis	-	2	indoor	rotator
2016-02-25	1.56931e+06	5	female	00:00:00	An. gambiae	yes	An. arabiensis	An. arabiensis	-	2	indoor	rotator
2016-02-25	1.56997e+06	5	female	00:00:00	An. gambiae	yes	An. arabiensis	An. arabiensis	-	2	indoor	rotator
2016-02-25	1.56998e+06	5	female	00:00:00	An. gambiae	yes	An. arabiensis	An. arabiensis	-	2	indoor	rotator
2016-02-25	1.56965e+06	5	female	00:00:00	An. gambiae	yes	An. arabiensis	An. arabiensis	-	2	indoor	rotator
2016-02-25	1.56994e+06	3	female	20:00:00	An. gambiae	yes	An. arabiensis	An. arabiensis	-	2	indoor	rotator
2016-02-25	1.56994e+06	3	female	20:00:00	An. gambiae	yes	An. arabiensis	An. arabiensis	-	2	indoor	rotator
2016-02-25	1.56994e+06	3	female	20:00:00	An. gambiae	yes	An. arabiensis	An. arabiensis	-	2	indoor	rotator
2016-02-25	1.56993e+06	3	female	20:00:00	An. gambiae	yes	An. arabiensis	An. arabiensis	-	2	indoor	rotator
2016-02-25	1.56993e+06	3	female	20:00:00	An. gambiae	yes	An. arabiensis	An. arabiensis	-	2	indoor	rotator
2016-02-25	1.56993e+06	3	female	20:00:00	An. gambiae	yes	An. arabiensis	An. arabiensis	-	2	indoor	rotator
2016-02-25	1.56997e+06	3	female	20:00:00	An. gambiae	yes	An. arabiensis	An. arabiensis	-	2	indoor	rotator
2016-02-25	1569852	3	female	20:00:00	An. gambiae	yes	An. arabiensis	An. arabiensis	-	2	indoor	rotator
2016-02-25	1.56917e+06	4	female	22:00:00	An. gambiae	yes	An. arabiensis	An. arabiensis	-	2	indoor	rotator
2016-02-25	1.56998e+06	4	female	22:00:00	An. gambiae	yes	An. arabiensis	An. arabiensis	-	2	indoor	rotator
2016-02-25	1.56998e+06	4	female	22:00:00	An. gambiae	yes	An. arabiensis	An. arabiensis	-	2	indoor	rotator
2016-02-25	1569977	4	female	22:00:00	An. gambiae	yes	An. arabiensis	An. arabiensis	-	2	indoor	rotator
2016-02-25	1.56968e+06	4	female	22:00:00	An. gambiae	yes	An. arabiensis	An. arabiensis	-	2	indoor	rotator
2016-02-25	1.56991e+06	4	female	22:00:00	An. gambiae	yes	An. arabiensis	An. arabiensis	-	2	indoor	rotator
2016-02-25	1.5699e+06	4	female	22:00:00	An. gambiae	yes	An. arabiensis	An. arabiensis	-	2	indoor	rotator
2016-02-25	1569906	4	female	22:00:00	An. gambiae	yes	An. arabiensis	An. arabiensis	-	2	indoor	rotator
2016-02-25	1.56991e+06	4	female	22:00:00	An. gambiae	yes	An. arabiensis	An. arabiensis	-	2	indoor	rotator
2016-02-25	1.56991e+06	4	female	22:00:00	An. gambiae	yes	An. arabiensis	An. arabiensis	-	2	indoor	rotator
2016-02-25	1.56853e+06	4	female	22:00:00	An. gambiae	yes	An. arabiensis	An. arabiensis	-	2	indoor	rotator
2016-02-25	1.56853e+06	7	female	04:00:00	An. gambiae	yes	An. arabiensis	An. arabiensis	-	2	indoor	rotator
2016-02-25	1.56852e+06	2	female	18:00:00	An. gambiae	yes	An. arabiensis	An. arabiensis	-	2	indoor	rotator
2016-02-25	1568523	6	female	02:00:00	An. gambiae	yes	An. arabiensis	An. arabiensis	-	2	indoor	rotator
2016-02-25	1.56852e+06	1	female	16:00:00	An. gambiae	yes	An. arabiensis	An. arabiensis	-	2	indoor	rotator
2016-03-10	1.55581e+06	3	female	NA	An. gambiae	yes	An. arabiensis	An. arabiensis	-	2	indoor	simple
2016-03-10	1.5689e+06	3	female	NA	An. gambiae	yes	An. arabiensis	An. arabiensis	-	2	indoor	simple
2016-03-10	1.5689e+06	3	female	NA	An. gambiae	yes	An. arabiensis	An. arabiensis	-	2	indoor	simple
2016-03-10	1.5689e+06	3	female	NA	An. gambiae	yes	An. arabiensis	An. arabiensis	-	2	indoor	simple
2016-03-10	1.5695e+06	2	female	NA	An. gambiae	yes	An. arabiensis	An. arabiensis	-	1	indoor	simple
2016-03-10	1.5695e+06	2	female	NA	An. gambiae	yes	An. arabiensis	An. arabiensis	-	1	indoor	simple
2016-03-10	1569498	2	female	NA	An. gambiae	yes	An. arabiensis	An. arabiensis	-	1	indoor	simple
2016-03-10	1.56876e+06	2	female	NA	An. gambiae	yes	An. arabiensis	An. arabiensis	-	1	indoor	simple
2016-03-10	1.56877e+06	2	female	NA	An. gambiae	yes	An. arabiensis	An. arabiensis	-	1	indoor	simple
2016-03-10	1569500	2	female	NA	An. gambiae	yes	An. arabiensis	An. arabiensis	-	1	indoor	simple
2016-03-10	1568680	2	female	NA	An. gambiae	yes	An. arabiensis	An. arabiensis	-	1	indoor	simple
2016-03-10	1.56887e+06	2	female	NA	An. gambiae	yes	An. arabiensis	An. arabiensis	-	1	indoor	simple
2016-03-10	1.56876e+06	2	female	NA	An. gambiae	yes	An. arabiensis	An. arabiensis	-	1	indoor	simple
2016-03-10	1.5693e+06	2	female	NA	An. gambiae	yes	An. arabiensis	An. arabiensis	-	1	indoor	simple
2016-03-10	1.56876e+06	2	female	NA	An. gambiae	yes	An. arabiensis	An. arabiensis	-	1	indoor	simple
2016-03-10	1.56876e+06	2	female	NA	An. gambiae	yes	An. arabiensis	An. arabiensis	-	1	indoor	simple
2016-03-10	1.56876e+06	2	female	NA	An. gambiae	yes	An. arabiensis	An. arabiensis	-	1	indoor	simple
2016-03-10	1.56881e+06	2	female	NA	An. gambiae	yes	An. arabiensis	An. arabiensis	-	1	indoor	simple
2016-03-10	1.56881e+06	2	female	NA	An. gambiae	yes	An. arabiensis	An. arabiensis	-	1	indoor	simple
2016-03-10	1.56876e+06	2	female	NA	An. gambiae	yes	An. arabiensis	An. arabiensis	NA	1	indoor	simple
2016-03-10	1.56875e+06	2	female	NA	An. gambiae	yes	An. arabiensis	An. arabiensis	-	1	indoor	simple
2016-03-10	1.56875e+06	2	female	NA	An. gambiae	yes	An. arabiensis	An. arabiensis	NA	1	indoor	simple
2016-03-10	1.56897e+06	2	female	NA	An. gambiae	yes	An. arabiensis	An. arabiensis	-	1	indoor	simple
2016-03-10	1.56897e+06	2	female	NA	An. gambiae	yes	An. arabiensis	An. arabiensis	-	1	indoor	simple
2016-03-10	1.56875e+06	2	female	NA	An. gambiae	yes	An. arabiensis	An. arabiensis	-	1	indoor	simple
2016-03-10	1.56897e+06	2	female	NA	An. gambiae	yes	An. arabiensis	An. arabiensis	-	1	indoor	simple
2016-03-10	1568929	2	female	NA	An. gambiae	yes	An. arabiensis	An. arabiensis	-	1	indoor	simple
2016-03-10	1.56878e+06	2	female	NA	An. gambiae	yes	An. arabiensis	An. arabiensis	-	1	indoor	simple
2016-03-10	1.56898e+06	2	female	NA	An. gambiae	yes	An. arabiensis	An. arabiensis	-	1	indoor	simple
2016-03-10	1.56876e+06	11	female	NA	An. gambiae	yes	An. arabiensis	An. arabiensis	-	2	indoor	simple
2016-03-08	1.56886e+06	12	female	NA	An. gambiae	yes	An. arabiensis	An. arabiensis	-	2	indoor	simple
2016-03-08	1.56887e+06	12	female	NA	An. gambiae	yes	An. arabiensis	An. arabiensis	-	2	indoor	simple
2016-02-26	1.56852e+06	7	female	NA	An. gambiae	yes	An. arabiensis	An. arabiensis	-	2	indoor	simple
2016-02-26	1.56997e+06	7	female	NA	An. gambiae	yes	An. arabiensis	An. arabiensis	-	2	indoor	simple
2016-02-26	1.56875e+06	7	female	NA	An. gambiae	yes	An. arabiensis	An. arabiensis	-	2	indoor	simple
2016-02-26	1568916	7	female	NA	An. gambiae	yes	An. arabiensis	An. arabiensis	-	2	indoor	simple
2016-02-26	1.56995e+06	7	female	NA	An. gambiae	yes	An. arabiensis	An. arabiensis	-	2	indoor	simple
2016-02-26	1.56995e+06	7	female	NA	An. gambiae	yes	An. arabiensis	An. arabiensis	-	2	indoor	simple
2016-02-26	1569948	7	female	NA	An. gambiae	yes	An. arabiensis	An. arabiensis	-	2	indoor	simple
2016-02-26	1.56891e+06	7	female	NA	An. gambiae	yes	An. arabiensis	An. arabiensis	-	2	indoor	simple
2016-02-26	1.56891e+06	7	female	NA	An. gambiae	yes	An. arabiensis	An. arabiensis	-	2	indoor	simple
2016-02-26	1.56906e+06	7	female	NA	An. gambiae	yes	An. arabiensis	An. arabiensis	-	2	indoor	simple
2016-02-26	1.56852e+06	7	female	NA	An. gambiae	yes	An. arabiensis	An. arabiensis	-	2	indoor	simple
2016-02-26	1.56995e+06	7	female	NA	An. gambiae	yes	An. arabiensis	An. arabiensis	-	2	indoor	simple
2016-02-26	1.56993e+06	7	female	NA	An. gambiae	yes	An. arabiensis	An. arabiensis	-	2	indoor	simple
2016-02-26	1.56996e+06	6	female	02:00:00	An. gambiae	yes	An. arabiensis	An. arabiensis	-	1	indoor	rotator
2016-02-26	1.56996e+06	5	female	00:00:00	An. gambiae	yes	An. arabiensis	An. arabiensis	-	1	indoor	rotator
2016-02-26	1.56995e+06	1	female	16:00:00	An. gambiae	yes	An. arabiensis	An. arabiensis	-	1	indoor	rotator
2016-02-26	1.56935e+06	1	female	16:00:00	An. gambiae	yes	An. arabiensis	An. arabiensis	-	1	indoor	rotator
2016-02-26	1.56936e+06	3	female	20:00:00	An. gambiae	yes	An. arabiensis	An. arabiensis	-	1	indoor	rotator
2016-02-26	1.56891e+06	2	female	NA	An. gambiae	yes	An. arabiensis	An. arabiensis	-	1	outdoor	simple
2016-02-26	1.56995e+06	2	female	NA	An. funestus	yes	An. funestus ss	An. funestus ss	NA	1	outdoor	simple
2016-02-26	1.56991e+06	5	female	00:00:00	An. gambiae	yes	An. arabiensis	An. arabiensis	-	1	indoor	rotator
2016-02-26	1.56906e+06	5	female	00:00:00	An. gambiae	yes	An. arabiensis	An. arabiensis	-	1	indoor	rotator
2016-02-26	1.56997e+06	5	female	00:00:00	An. gambiae	yes	An. arabiensis	An. arabiensis	-	1	indoor	rotator
2016-02-26	1.56991e+06	5	female	00:00:00	An. gambiae	yes	An. arabiensis	An. arabiensis	-	1	indoor	rotator
2016-02-26	1.56875e+06	5	female	00:00:00	An. gambiae	yes	An. arabiensis	An. arabiensis	-	1	indoor	rotator
2016-02-26	1.56892e+06	5	female	00:00:00	An. gambiae	yes	An. arabiensis	An. arabiensis	-	1	indoor	rotator
2016-02-26	1.56892e+06	5	female	00:00:00	An. gambiae	yes	An. arabiensis	An. arabiensis	-	1	indoor	rotator
2016-02-26	1.56892e+06	5	female	00:00:00	An. gambiae	yes	An. arabiensis	An. arabiensis	-	1	indoor	rotator
2016-02-26	1.5689e+06	5	female	00:00:00	An. gambiae	yes	An. arabiensis	An. arabiensis	-	1	indoor	rotator
2016-02-26	1.56995e+06	5	female	00:00:00	An. gambiae	yes	An. arabiensis	An. arabiensis	-	1	indoor	rotator
2016-02-26	1.56917e+06	5	female	00:00:00	An. gambiae	yes	An. arabiensis	An. arabiensis	-	1	indoor	rotator
2016-02-26	1.56996e+06	5	female	00:00:00	An. gambiae	yes	An. arabiensis	An. arabiensis	-	1	indoor	rotator
2016-02-26	1.56996e+06	5	female	00:00:00	An. gambiae	yes	An. arabiensis	An. arabiensis	-	1	indoor	rotator
2016-02-26	1.57001e+06	5	female	00:00:00	An. gambiae	yes	An. arabiensis	An. arabiensis	-	1	indoor	rotator
2016-02-26	1.56996e+06	5	female	00:00:00	An. gambiae	yes	An. arabiensis	An. arabiensis	-	1	indoor	rotator
2016-02-26	1.56995e+06	5	female	00:00:00	An. gambiae	yes	An. arabiensis	An. arabiensis	-	1	indoor	rotator
2016-02-26	1.56891e+06	5	female	00:00:00	An. gambiae	yes	An. arabiensis	An. arabiensis	-	1	indoor	rotator
2016-02-26	1569951	5	female	00:00:00	An. gambiae	yes	An. arabiensis	An. arabiensis	-	1	indoor	rotator
2016-03-18	1.57017e+06	2	female	NA	An. gambiae	yes	An. arabiensis	An. arabiensis	-	2	indoor	simple
2016-03-18	1.57009e+06	2	female	NA	An. gambiae	yes	An. arabiensis	An. arabiensis	-	2	indoor	simple
2016-03-18	1.57014e+06	2	female	NA	An. gambiae	yes	An. quadriannulatus	An. quadriannulatus	-	2	indoor	simple
2016-03-18	1.57025e+06	2	female	NA	An. gambiae	yes	An. arabiensis	An. arabiensis	-	2	indoor	simple
2016-03-18	1.56848e+06	2	female	NA	An. gambiae	yes	An. arabiensis	An. arabiensis	-	2	indoor	simple
2016-03-18	1.5701e+06	8	female	06:00:00	An. gambiae	yes	An. arabiensis	An. arabiensis	-	2	indoor	rotator
2016-03-17	1.57027e+06	2	female	NA	An. gambiae	yes	An. arabiensis	An. arabiensis	-	2	indoor	simple
2016-03-17	1.57027e+06	2	female	NA	An. gambiae	yes	An. arabiensis	An. arabiensis	-	2	indoor	simple
2016-03-17	1.57027e+06	2	female	NA	An. gambiae	yes	An. arabiensis	An. arabiensis	-	2	indoor	simple
2016-03-17	1.57027e+06	2	female	NA	An. gambiae	yes	An. arabiensis	An. arabiensis	-	2	indoor	simple
2016-03-17	1.57027e+06	2	female	NA	An. gambiae	yes	An. arabiensis	An. arabiensis	-	2	indoor	simple
2016-03-17	1.57028e+06	2	female	NA	An. gambiae	yes	An. arabiensis	An. arabiensis	-	2	indoor	simple
2016-03-17	1570276	2	female	NA	An. gambiae	yes	An. arabiensis	An. arabiensis	-	2	indoor	simple
2016-03-17	1570263	2	female	NA	An. gambiae	yes	An. arabiensis	An. arabiensis	-	2	indoor	simple
2016-03-17	1.57026e+06	2	female	NA	An. gambiae	yes	An. arabiensis	An. arabiensis	-	2	indoor	simple
2016-03-17	1.57028e+06	2	female	NA	An. gambiae	yes	An. arabiensis	An. arabiensis	-	2	indoor	simple
2016-03-17	1.57028e+06	2	female	NA	An. gambiae	yes	An. arabiensis	An. arabiensis	-	2	indoor	simple
2016-03-17	1.57027e+06	2	female	NA	An. gambiae	yes	An. arabiensis	An. arabiensis	-	2	indoor	simple
2016-03-17	1.57027e+06	2	female	NA	An. gambiae	yes	An. arabiensis	An. arabiensis	-	2	indoor	simple
2016-03-17	1.57027e+06	2	female	NA	An. gambiae	yes	An. arabiensis	An. arabiensis	-	2	indoor	simple
2016-03-17	1.57027e+06	2	female	NA	An. gambiae	yes	An. arabiensis	An. arabiensis	-	2	indoor	simple
2016-03-17	1.57026e+06	2	female	NA	An. gambiae	yes	An. arabiensis	An. arabiensis	-	2	indoor	simple
2016-03-17	1.57026e+06	2	female	NA	An. gambiae	yes	An. arabiensis	An. arabiensis	-	2	indoor	simple
2016-03-17	1.5703e+06	2	female	NA	An. gambiae	yes	An. arabiensis	An. arabiensis	-	2	indoor	simple
2016-03-17	1.57022e+06	2	female	NA	An. gambiae	yes	An. arabiensis	An. arabiensis	-	2	indoor	simple
2016-03-17	1.57026e+06	2	female	NA	An. gambiae	yes	An. arabiensis	An. arabiensis	-	2	indoor	simple
2016-03-17	1.57017e+06	4	female	22:00:00	An. gambiae	yes	An. arabiensis	An. arabiensis	-	1	outdoor	rotator
2016-03-17	1.57026e+06	8	female	06:00:00	An. gambiae	yes	An. gambiae ss	An. gambiae ss	-	2	indoor	rotator
2016-03-17	1570164	4	female	22:00:00	An. gambiae	yes	An. arabiensis	An. arabiensis	-	2	indoor	rotator
2016-03-16	1.57016e+06	11	female	NA	An. gambiae	yes	An. arabiensis	An. arabiensis	-	2	indoor	simple
2016-03-16	1.57026e+06	12	female	NA	An. gambiae	yes	An. arabiensis	An. arabiensis	-	1	indoor	simple
2016-03-16	1.57016e+06	12	female	NA	An. gambiae	yes	An. arabiensis	An. arabiensis	-	1	indoor	simple
2016-03-16	1.57016e+06	12	female	NA	An. gambiae	yes	An. arabiensis	An. arabiensis	-	1	indoor	simple
2016-03-16	1.57017e+06	13	female	NA	An. gambiae	yes	An. arabiensis	An. arabiensis	-	1	indoor	simple
2016-03-16	1.57014e+06	13	female	NA	An. gambiae	yes	An. arabiensis	An. arabiensis	-	1	indoor	simple
2016-03-16	1.57026e+06	13	female	NA	An. gambiae	yes	An. arabiensis	An. arabiensis	-	1	indoor	simple
2016-03-16	1.57026e+06	13	female	NA	An. gambiae	yes	An. arabiensis	An. arabiensis	-	1	indoor	simple
2016-03-16	1.57045e+06	9	female	NA	An. gambiae	yes	An. arabiensis	An. arabiensis	-	2	indoor	simple
2016-03-16	1.57016e+06	9	female	NA	An. gambiae	yes	An. arabiensis	An. arabiensis	-	2	indoor	simple
2016-03-16	1.57016e+06	9	female	NA	An. gambiae	yes	An. arabiensis	An. arabiensis	-	2	indoor	simple
2016-03-16	1.57016e+06	9	female	NA	An. gambiae	yes	An. arabiensis	An. arabiensis	-	2	indoor	simple
2016-03-16	1.57016e+06	9	female	NA	An. gambiae	yes	An. arabiensis	An. arabiensis	-	2	indoor	simple
2016-03-16	1.57016e+06	3	female	NA	An. gambiae	yes	An. arabiensis	An. arabiensis	-	1	indoor	simple
2016-03-15	1.5702e+06	9	female	NA	An. gambiae	yes	An. arabiensis	An. arabiensis	-	2	indoor	simple
2016-03-15	1.57014e+06	13	female	NA	An. gambiae	yes	An. arabiensis	An. arabiensis	-	1	indoor	simple
2016-03-23	1.57019e+06	9	female	NA	An. gambiae	yes	An. arabiensis	An. arabiensis	-	1	indoor	simple
2016-03-23	1.57015e+06	9	female	NA	An. gambiae	yes	An. arabiensis	An. arabiensis	-	1	indoor	simple
2016-03-23	1570177	13	female	NA	An. gambiae	yes	An. arabiensis	An. arabiensis	-	1	indoor	simple
2016-03-23	1.57018e+06	13	female	NA	An. gambiae	yes	An. arabiensis	An. arabiensis	-	1	indoor	simple
2016-03-23	1.5703e+06	14	female	NA	An. gambiae	yes	An. arabiensis	An. arabiensis	-	2	indoor	simple
2016-03-23	1.57015e+06	3	female	NA	An. gambiae	yes	An. arabiensis	An. arabiensis	-	1	indoor	simple
2016-03-23	1.57015e+06	12	female	NA	An. gambiae	yes	An. arabiensis	An. arabiensis	-	1	indoor	simple
2016-03-23	1.57015e+06	12	female	NA	An. gambiae	yes	An. arabiensis	An. arabiensis	NA	1	indoor	simple
2016-03-23	1570148	12	female	NA	An. gambiae	yes	An. arabiensis	An. arabiensis	-	1	indoor	simple
2016-03-22	1.57029e+06	11	female	NA	An. gambiae	yes	An. arabiensis	An. arabiensis	-	1	indoor	simple
2016-03-22	1.57017e+06	3	female	NA	An. gambiae	yes	An. arabiensis	An. arabiensis	-	1	indoor	simple
2016-03-22	1.57017e+06	3	female	NA	An. gambiae	yes	An. arabiensis	An. arabiensis	-	1	indoor	simple
2016-03-23	1.57018e+06	2	female	NA	An. gambiae	yes	An. arabiensis	An. arabiensis	-	1	indoor	simple
2016-03-23	1.57018e+06	2	female	NA	An. gambiae	yes	An. arabiensis	An. arabiensis	-	1	indoor	simple
2016-03-30	1583258	9	female	NA	An. gambiae	yes	An. arabiensis	An. arabiensis	-	1	indoor	simple
2016-03-30	1.58397e+06	9	female	NA	An. gambiae	yes	An. arabiensis	An. arabiensis	-	1	indoor	simple
2016-03-30	1583261	9	female	NA	An. gambiae	yes	An. arabiensis	An. arabiensis	-	1	indoor	simple
2016-03-30	1.58332e+06	12	female	NA	An. gambiae	yes	An. arabiensis	An. arabiensis	-	2	indoor	simple
2016-03-30	1.58326e+06	12	female	NA	An. gambiae	yes	An. arabiensis	An. arabiensis	-	2	indoor	simple
2016-03-30	1.58326e+06	12	female	NA	An. gambiae	yes	An. arabiensis	An. arabiensis	-	2	indoor	simple
2016-03-30	1.58337e+06	12	female	NA	An. gambiae	yes	An. arabiensis	An. arabiensis	-	2	indoor	simple
2016-03-30	1.58341e+06	12	female	NA	An. gambiae	yes	An. arabiensis	An. arabiensis	-	2	indoor	simple
2016-03-30	1.58334e+06	12	female	NA	An. gambiae	yes	An. arabiensis	An. arabiensis	-	2	indoor	simple
2016-03-30	1.58342e+06	12	female	NA	An. gambiae	yes	An. arabiensis	An. arabiensis	-	2	indoor	simple
2016-03-30	1.58342e+06	11	female	NA	An. gambiae	yes	An. arabiensis	An. arabiensis	-	1	indoor	simple
2016-03-30	1.58342e+06	11	female	NA	An. gambiae	yes	An. arabiensis	An. arabiensis	-	1	indoor	simple
2016-03-30	1.58342e+06	11	female	NA	An. gambiae	yes	An. merus	An. merus	-	1	indoor	simple
2016-03-30	1583414	11	female	NA	An. gambiae	yes	An. arabiensis	An. arabiensis	-	1	indoor	simple
2016-03-30	1583344	11	female	NA	An. gambiae	yes	An. arabiensis	An. arabiensis	-	1	indoor	simple
2016-03-30	1.58334e+06	11	female	NA	An. gambiae	yes	An. arabiensis	An. arabiensis	-	1	indoor	simple
2016-03-30	1.58447e+06	11	female	NA	An. gambiae	yes	An. arabiensis	An. arabiensis	-	1	indoor	simple
2016-03-30	1.58327e+06	11	female	NA	An. gambiae	yes	An. arabiensis	An. arabiensis	-	1	indoor	simple
2016-03-30	1.58447e+06	11	female	NA	An. gambiae	yes	An. arabiensis	An. arabiensis	-	1	indoor	simple
2016-03-30	1.58341e+06	11	female	NA	An. gambiae	yes	An. arabiensis	An. arabiensis	-	1	indoor	simple
2016-03-30	1.58341e+06	11	female	NA	An. gambiae	yes	An. arabiensis	An. arabiensis	-	1	indoor	simple
2016-03-30	1.46732e+06	14	female	NA	An. gambiae	yes	An. arabiensis	An. arabiensis	-	2	indoor	simple
2016-03-30	1.57015e+06	14	female	NA	An. gambiae	yes	An. arabiensis	An. arabiensis	-	2	indoor	simple
2016-03-30	1.57014e+06	14	female	NA	An. gambiae	yes	An. arabiensis	An. arabiensis	-	2	indoor	simple
2016-03-30	1.57014e+06	14	female	NA	An. gambiae	yes	An. arabiensis	An. arabiensis	-	2	indoor	simple
2016-03-30	1.57028e+06	14	female	NA	An. gambiae	yes	An. merus	An. merus	-	2	indoor	simple
2016-03-30	1.57012e+06	14	female	NA	An. gambiae	yes	An. arabiensis	An. arabiensis	-	2	indoor	simple
2016-03-30	1.57018e+06	14	female	NA	An. gambiae	yes	An. arabiensis	An. arabiensis	-	2	indoor	simple
2016-03-30	1.56935e+06	14	female	NA	An. gambiae	yes	An. arabiensis	An. arabiensis	-	2	indoor	simple
2016-03-30	1.56874e+06	14	female	NA	An. gambiae	yes	An. merus	An. merus	-	2	indoor	simple
2016-03-30	1.56874e+06	14	female	NA	An. gambiae	yes	An. arabiensis	An. arabiensis	-	2	indoor	simple
2016-03-30	1.57028e+06	14	female	NA	An. gambiae	yes	An. arabiensis	An. arabiensis	-	2	indoor	simple
2016-03-30	1.57028e+06	14	female	NA	An. gambiae	yes	An. arabiensis	An. arabiensis	-	2	indoor	simple
2016-03-30	1.57028e+06	14	female	NA	An. gambiae	yes	An. arabiensis	An. arabiensis	-	2	indoor	simple
2016-03-30	1.56876e+06	14	female	NA	An. gambiae	yes	An. arabiensis	An. arabiensis	-	2	indoor	simple
2016-03-30	1.57028e+06	14	female	NA	An. gambiae	yes	An. arabiensis	An. arabiensis	-	2	indoor	simple
2016-03-30	1.57028e+06	14	female	NA	An. gambiae	yes	An. arabiensis	An. arabiensis	-	2	indoor	simple
2016-03-30	1.57015e+06	14	female	NA	An. gambiae	yes	An. arabiensis	An. arabiensis	-	2	indoor	simple
2016-03-30	1.56902e+06	14	female	NA	An. gambiae	yes	An. arabiensis	An. arabiensis	-	2	indoor	simple
2016-03-30	1.57015e+06	14	female	NA	An. gambiae	yes	An. arabiensis	An. arabiensis	-	2	indoor	simple
2016-03-30	1.56999e+06	14	female	NA	An. gambiae	yes	An. arabiensis	An. arabiensis	-	2	indoor	simple
2016-03-30	1570151	14	female	NA	An. gambiae	yes	An. arabiensis	An. arabiensis	-	2	indoor	simple
2016-03-30	1.56892e+06	14	female	NA	An. gambiae	yes	An. arabiensis	An. arabiensis	-	2	indoor	simple
2016-03-30	1.56871e+06	14	female	NA	An. gambiae	yes	An. arabiensis	An. arabiensis	-	2	indoor	simple
2016-03-30	1.56874e+06	14	female	NA	An. gambiae	yes	An. arabiensis	An. arabiensis	-	2	indoor	simple
2016-03-30	1.5687e+06	14	female	NA	An. gambiae	yes	An. arabiensis	An. arabiensis	-	2	indoor	simple
2016-03-30	1.57029e+06	14	female	NA	An. gambiae	yes	An. arabiensis	An. arabiensis	-	2	indoor	simple
2016-03-30	1569302	14	female	NA	An. gambiae	yes	An. arabiensis	An. arabiensis	-	2	indoor	simple
2016-03-30	1.56982e+06	14	female	NA	An. gambiae	yes	An. arabiensis	An. arabiensis	-	2	indoor	simple
2016-03-30	1.56872e+06	14	female	NA	An. gambiae	yes	An. arabiensis	An. arabiensis	-	2	indoor	simple
2016-03-30	1.56877e+06	14	female	NA	An. gambiae	yes	An. arabiensis	An. arabiensis	-	2	indoor	simple
2016-03-30	1.56877e+06	14	female	NA	An. gambiae	yes	An. merus	An. merus	-	2	indoor	simple
2016-03-30	1.56877e+06	14	female	NA	An. gambiae	yes	An. arabiensis	An. arabiensis	-	2	indoor	simple
2016-03-30	1.56877e+06	14	female	NA	An. gambiae	yes	An. arabiensis	An. arabiensis	-	2	indoor	simple
2016-03-30	1.56903e+06	14	female	NA	An. gambiae	yes	An. arabiensis	An. arabiensis	-	2	indoor	simple
2016-03-30	1.56903e+06	14	female	NA	An. gambiae	yes	An. arabiensis	An. arabiensis	-	2	indoor	simple
2016-03-30	1.56904e+06	14	female	NA	An. gambiae	yes	An. arabiensis	An. arabiensis	-	2	indoor	simple
2016-03-30	1569034	14	female	NA	An. gambiae	yes	An. arabiensis	An. arabiensis	-	2	indoor	simple
2016-03-30	1.56893e+06	14	female	NA	An. gambiae	yes	An. arabiensis	An. arabiensis	-	2	indoor	simple
2016-03-30	1.56904e+06	14	female	NA	An. gambiae	yes	An. arabiensis	An. arabiensis	-	2	indoor	simple
2016-03-30	1.56933e+06	14	female	NA	An. gambiae	yes	An. arabiensis	An. arabiensis	-	2	indoor	simple
2016-03-30	1.56904e+06	14	female	NA	An. gambiae	yes	An. arabiensis	An. arabiensis	-	2	indoor	simple
2016-03-30	1.56893e+06	14	female	NA	An. gambiae	yes	An. arabiensis	An. arabiensis	-	2	indoor	simple
2016-03-30	1.56996e+06	14	female	NA	An. gambiae	yes	An. arabiensis	An. arabiensis	-	2	indoor	simple
2016-03-30	1.56904e+06	14	female	NA	An. gambiae	yes	An. arabiensis	An. arabiensis	-	2	indoor	simple
2016-03-30	1569331	14	female	NA	An. gambiae	yes	An. merus	An. merus	-	2	indoor	simple
2016-03-30	1.56933e+06	14	female	NA	An. gambiae	yes	An. arabiensis	An. arabiensis	-	2	indoor	simple
2016-03-30	1.56904e+06	14	female	NA	An. gambiae	yes	An. arabiensis	An. arabiensis	-	2	indoor	simple
2016-03-30	1569328	14	female	NA	An. gambiae	yes	An. arabiensis	An. arabiensis	-	2	indoor	simple
2016-03-30	1.57029e+06	14	female	NA	An. gambiae	yes	An. arabiensis	An. arabiensis	-	2	indoor	simple
2016-03-30	1.57017e+06	14	female	NA	An. gambiae	yes	An. arabiensis	An. arabiensis	-	2	indoor	simple
2016-03-30	1.56904e+06	14	female	NA	An. gambiae	yes	An. arabiensis	An. arabiensis	-	2	indoor	simple
2016-03-30	1.56861e+06	14	female	NA	An. gambiae	yes	An. arabiensis	An. arabiensis	-	2	indoor	simple
2016-03-30	1.56999e+06	14	female	NA	An. gambiae	yes	An. arabiensis	An. arabiensis	-	2	indoor	simple
2016-03-30	1.57014e+06	14	female	NA	An. gambiae	yes	An. arabiensis	An. arabiensis	-	2	indoor	simple
2016-03-30	1.57029e+06	14	female	NA	An. gambiae	yes	An. arabiensis	An. arabiensis	-	2	indoor	simple
2016-03-30	1.57029e+06	14	female	NA	An. gambiae	yes	An. arabiensis	An. arabiensis	-	2	indoor	simple
2016-03-30	1.57013e+06	14	female	NA	An. gambiae	yes	An. arabiensis	An. arabiensis	-	2	indoor	simple
2016-03-30	1.57017e+06	14	female	NA	An. gambiae	yes	An. arabiensis	An. arabiensis	-	2	indoor	simple
2016-03-30	1.57013e+06	14	female	NA	An. gambiae	yes	An. arabiensis	An. arabiensis	-	2	indoor	simple
2016-03-30	1.57013e+06	14	female	NA	An. gambiae	yes	An. arabiensis	An. arabiensis	-	2	indoor	simple
2016-03-30	1.57055e+06	14	female	NA	An. gambiae	yes	An. arabiensis	An. arabiensis	-	2	indoor	simple
2016-03-30	1.57029e+06	14	female	NA	An. gambiae	yes	An. arabiensis	An. arabiensis	-	2	indoor	simple
2016-03-30	1.5703e+06	14	female	NA	An. gambiae	yes	An. arabiensis	An. arabiensis	-	2	indoor	simple
2016-03-30	1.57013e+06	14	female	NA	An. gambiae	yes	An. arabiensis	An. arabiensis	-	2	indoor	simple
2016-03-30	1.5703e+06	14	female	NA	An. gambiae	yes	An. arabiensis	An. arabiensis	-	2	indoor	simple
2016-03-30	1.5703e+06	14	female	NA	An. gambiae	yes	An. arabiensis	An. arabiensis	-	2	indoor	simple
2016-03-30	1.5703e+06	14	female	NA	An. gambiae	yes	An. arabiensis	An. arabiensis	-	2	indoor	simple
2016-03-30	1.5703e+06	14	female	NA	An. gambiae	yes	An. arabiensis	An. arabiensis	-	2	indoor	simple
2016-03-30	1.5703e+06	14	female	NA	An. gambiae	yes	An. arabiensis	An. arabiensis	-	2	indoor	simple
2016-03-30	1570304	14	female	NA	An. gambiae	yes	An. arabiensis	An. arabiensis	-	2	indoor	simple
2016-03-30	1.5845e+06	14	female	NA	An. gambiae	yes	An. arabiensis	An. arabiensis	-	2	indoor	simple
2016-03-30	1.5845e+06	14	female	NA	An. gambiae	yes	An. arabiensis	An. arabiensis	-	2	indoor	simple
2016-03-30	1.5845e+06	14	female	NA	An. gambiae	yes	An. arabiensis	An. arabiensis	-	2	indoor	simple
2016-03-30	1.58449e+06	14	female	NA	An. gambiae	yes	An. arabiensis	An. arabiensis	-	2	indoor	simple
2016-03-30	1.58326e+06	14	female	NA	An. gambiae	yes	An. arabiensis	An. arabiensis	-	2	indoor	simple
2016-03-30	1.5834e+06	14	female	NA	An. gambiae	yes	An. arabiensis	An. arabiensis	-	2	indoor	simple
2016-03-30	1.58311e+06	14	female	NA	An. gambiae	yes	An. arabiensis	An. arabiensis	-	2	indoor	simple
2016-03-30	1.5834e+06	14	female	NA	An. gambiae	yes	An. arabiensis	An. arabiensis	-	2	indoor	simple
2016-03-30	1583401	14	female	NA	An. gambiae	yes	An. arabiensis	An. arabiensis	-	2	indoor	simple
2016-03-30	1.5834e+06	14	female	NA	An. gambiae	yes	An. arabiensis	An. arabiensis	-	2	indoor	simple
2016-03-30	1583399	14	female	NA	An. gambiae	yes	An. arabiensis	An. arabiensis	-	2	indoor	simple
2016-03-30	1.5834e+06	14	female	NA	An. gambiae	yes	An. arabiensis	An. arabiensis	-	2	indoor	simple
2016-03-30	1.5834e+06	14	female	NA	An. gambiae	yes	An. arabiensis	An. arabiensis	-	2	indoor	simple
2016-03-30	1.5834e+06	14	female	NA	An. gambiae	yes	An. arabiensis	An. arabiensis	-	2	indoor	simple
2016-03-30	1.5834e+06	14	female	NA	An. gambiae	yes	An. arabiensis	An. arabiensis	-	2	indoor	simple
2016-03-30	1.58339e+06	14	female	NA	An. gambiae	yes	An. arabiensis	An. arabiensis	-	2	indoor	simple
2016-03-30	1.58339e+06	14	female	NA	An. gambiae	yes	An. arabiensis	An. arabiensis	-	2	indoor	simple
2016-03-30	1.58339e+06	14	female	NA	An. gambiae	yes	An. arabiensis	An. arabiensis	-	2	indoor	simple
2016-03-30	1.58339e+06	14	female	NA	An. gambiae	yes	An. arabiensis	An. arabiensis	-	2	indoor	simple
2016-03-30	1583373	14	female	NA	An. gambiae	yes	An. arabiensis	An. arabiensis	-	2	indoor	simple
2016-03-30	1.58337e+06	14	female	NA	An. gambiae	yes	An. arabiensis	An. arabiensis	-	2	indoor	simple
2016-03-30	1.58337e+06	14	female	NA	An. gambiae	yes	An. arabiensis	An. arabiensis	-	2	indoor	simple
2016-03-30	1.58317e+06	14	female	NA	An. gambiae	yes	An. arabiensis	An. arabiensis	-	2	indoor	simple
2016-03-30	1.58308e+06	14	female	NA	An. gambiae	yes	An. arabiensis	An. arabiensis	-	2	indoor	simple
2016-03-30	1.58326e+06	14	female	NA	An. gambiae	yes	An. arabiensis	An. arabiensis	-	2	indoor	simple
2016-03-30	1.58326e+06	14	female	NA	An. gambiae	yes	An. arabiensis	An. arabiensis	-	2	indoor	simple
2016-03-30	1583076	14	female	NA	An. gambiae	yes	An. arabiensis	An. arabiensis	-	2	indoor	simple
2016-03-30	1.58326e+06	14	female	NA	An. gambiae	yes	An. arabiensis	An. arabiensis	-	2	indoor	simple
2016-03-30	1.58397e+06	14	female	NA	An. gambiae	yes	An. arabiensis	An. arabiensis	-	2	indoor	simple
2016-03-30	1.58397e+06	14	female	NA	An. gambiae	yes	An. arabiensis	An. arabiensis	-	2	indoor	simple
2016-03-30	1.58323e+06	14	female	NA	indetermined	no	NA	indetermined	NA	2	indoor	simple
2016-03-30	1.58336e+06	14	female	NA	An. gambiae	yes	An. arabiensis	An. arabiensis	-	2	indoor	simple
2016-03-30	1583357	14	female	NA	An. gambiae	yes	An. arabiensis	An. arabiensis	-	2	indoor	simple
2016-03-30	1.58396e+06	14	female	NA	An. gambiae	yes	An. arabiensis	An. arabiensis	-	2	indoor	simple
2016-03-30	1.58336e+06	14	female	NA	An. gambiae	yes	An. arabiensis	An. arabiensis	-	2	indoor	simple
2016-03-30	1.58336e+06	14	female	NA	An. gambiae	yes	An. arabiensis	An. arabiensis	-	2	indoor	simple
2016-03-30	1.58336e+06	14	female	NA	An. gambiae	yes	An. arabiensis	An. arabiensis	-	2	indoor	simple
2016-03-30	1.58336e+06	14	female	NA	An. gambiae	no	NA	An. gambiae s.l.	-	2	indoor	simple
2016-03-30	1.58327e+06	14	female	NA	An. gambiae	yes	An. arabiensis	An. arabiensis	-	2	indoor	simple
2016-03-30	1.58327e+06	14	female	NA	An. gambiae	yes	An. arabiensis	An. arabiensis	-	2	indoor	simple
2016-03-30	1.58327e+06	14	female	NA	An. gambiae	yes	An. arabiensis	An. arabiensis	-	2	indoor	simple
2016-03-30	1.58327e+06	14	female	NA	An. gambiae	yes	An. arabiensis	An. arabiensis	-	2	indoor	simple
2016-03-30	1.58327e+06	14	female	NA	An. gambiae	yes	An. arabiensis	An. arabiensis	-	2	indoor	simple
2016-03-30	1.58327e+06	14	female	NA	An. gambiae	yes	An. arabiensis	An. arabiensis	-	2	indoor	simple
2016-03-30	1.58327e+06	14	female	NA	An. gambiae	yes	An. arabiensis	An. arabiensis	-	2	indoor	simple
2016-03-30	1583360	14	female	NA	An. gambiae	no	NA	An. gambiae s.l.	-	2	indoor	simple
2016-03-30	1.58327e+06	14	female	NA	An. gambiae	yes	An. arabiensis	An. arabiensis	-	2	indoor	simple
2016-03-30	1.58335e+06	14	female	NA	An. gambiae	yes	An. arabiensis	An. arabiensis	-	2	indoor	simple
2016-03-30	1.58336e+06	14	female	NA	An. gambiae	yes	An. arabiensis	An. arabiensis	-	2	indoor	simple
2016-03-30	1.58336e+06	14	female	NA	An. gambiae	yes	An. arabiensis	An. arabiensis	-	2	indoor	simple
2016-03-30	1.58335e+06	14	female	NA	An. gambiae	yes	An. arabiensis	An. arabiensis	-	2	indoor	simple
2016-03-30	1.58335e+06	14	female	NA	An. gambiae	yes	An. arabiensis	An. arabiensis	-	2	indoor	simple
2016-03-30	1.58335e+06	14	female	NA	An. gambiae	yes	An. arabiensis	An. arabiensis	-	2	indoor	simple
2016-03-30	1.58334e+06	14	female	NA	An. gambiae	yes	An. arabiensis	An. arabiensis	-	2	indoor	simple
2016-03-30	1.58334e+06	14	female	NA	An. gambiae	yes	An. arabiensis	An. arabiensis	-	2	indoor	simple
2016-03-30	1.56982e+06	14	female	NA	An. gambiae	yes	An. arabiensis	An. arabiensis	-	2	indoor	simple
2016-03-30	1.57018e+06	14	female	NA	An. gambiae	yes	An. arabiensis	An. arabiensis	-	2	indoor	simple
2016-03-30	1568507	14	female	NA	An. gambiae	yes	An. arabiensis	An. arabiensis	-	2	indoor	simple
2016-03-30	1.56982e+06	14	female	NA	indetermined	no	NA	indetermined	NA	2	indoor	simple
2016-03-30	1568747	14	female	NA	An. gambiae	yes	An. merus	An. merus	-	2	indoor	simple
2016-03-30	1.56875e+06	14	female	NA	An. gambiae	yes	An. arabiensis	An. arabiensis	-	2	indoor	simple
2016-03-30	1.56997e+06	14	female	NA	An. gambiae	yes	An. arabiensis	An. arabiensis	-	2	indoor	simple
2016-03-30	1.56891e+06	14	female	NA	An. gambiae	yes	An. arabiensis	An. arabiensis	-	2	indoor	simple
2016-03-30	1.57018e+06	14	female	NA	An. gambiae	yes	An. arabiensis	An. arabiensis	-	2	indoor	simple
2016-03-30	1.56997e+06	14	female	NA	An. gambiae	yes	An. merus	An. merus	-	2	indoor	simple
2016-03-30	1.56934e+06	14	female	NA	An. gambiae	yes	An. arabiensis	An. arabiensis	-	2	indoor	simple
2016-03-30	1.57014e+06	14	female	NA	An. gambiae	yes	An. arabiensis	An. arabiensis	-	2	indoor	simple
2016-03-30	1.57014e+06	14	female	NA	An. gambiae	yes	An. merus	An. merus	-	2	indoor	simple
2016-03-30	1.57013e+06	14	female	NA	An. gambiae	yes	An. arabiensis	An. arabiensis	-	2	indoor	simple
2016-03-30	1.57013e+06	14	female	NA	An. gambiae	yes	An. arabiensis	An. arabiensis	-	2	indoor	simple
2016-03-30	1.56933e+06	14	female	NA	An. gambiae	yes	An. arabiensis	An. arabiensis	-	2	indoor	simple
2016-03-30	1.56941e+06	14	female	NA	An. gambiae	yes	An. arabiensis	An. arabiensis	-	2	indoor	simple
2016-03-30	1.57013e+06	14	female	NA	An. gambiae	yes	An. arabiensis	An. arabiensis	-	2	indoor	simple
2016-03-30	1.57029e+06	14	female	NA	An. gambiae	yes	An. arabiensis	An. arabiensis	-	2	indoor	simple
2016-03-30	1570292	14	female	NA	An. gambiae	yes	An. arabiensis	An. arabiensis	-	2	indoor	simple
2016-03-30	1.5703e+06	14	female	NA	An. gambiae	yes	An. arabiensis	An. arabiensis	-	2	indoor	simple
2016-03-30	1.56831e+06	14	female	NA	An. gambiae	yes	An. arabiensis	An. arabiensis	-	2	indoor	simple
2016-03-30	1.57018e+06	14	female	NA	An. gambiae	yes	An. arabiensis	An. arabiensis	-	2	indoor	simple
2016-03-30	1.56903e+06	14	female	NA	An. gambiae	yes	An. arabiensis	An. arabiensis	-	2	indoor	simple
2016-03-30	1.56903e+06	14	female	NA	An. gambiae	yes	An. arabiensis	An. arabiensis	-	2	indoor	simple
2016-03-30	1.57013e+06	14	female	NA	An. gambiae	yes	An. arabiensis	An. arabiensis	-	2	indoor	simple
2016-03-30	1.56903e+06	14	female	NA	An. gambiae	yes	An. arabiensis	An. arabiensis	-	2	indoor	simple
2016-03-30	1.56903e+06	14	female	NA	An. gambiae	yes	An. arabiensis	An. arabiensis	-	2	indoor	simple
2016-03-30	1570289	14	female	NA	An. gambiae	yes	An. arabiensis	An. arabiensis	-	2	indoor	simple
2016-03-30	1.56835e+06	14	female	NA	An. gambiae	yes	An. arabiensis	An. arabiensis	-	2	indoor	simple
2016-03-30	1.57013e+06	14	female	NA	An. gambiae	yes	An. arabiensis	An. arabiensis	-	2	indoor	simple
2016-03-30	1.57017e+06	14	female	NA	An. gambiae	yes	An. arabiensis	An. arabiensis	NA	2	indoor	simple
2016-03-30	1.57029e+06	14	female	NA	An. gambiae	yes	An. arabiensis	An. arabiensis	-	2	indoor	simple
2016-04-06	1.584e+06	5	female	00:00:00	An. gambiae	yes	An. arabiensis	An. arabiensis	NA	1	indoor	rotator
2016-04-06	1.584e+06	5	female	00:00:00	An. gambiae	yes	An. arabiensis	An. arabiensis	-	1	indoor	rotator
2016-04-06	1584330	5	female	00:00:00	An. squamosus	no	NA	An. squamosus	-	1	indoor	rotator
2016-04-06	1.58416e+06	5	female	00:00:00	An. gambiae	yes	An. arabiensis	An. arabiensis	-	1	indoor	rotator
2016-04-06	1.58415e+06	15	female	NA	An. gambiae	yes	An. arabiensis	An. arabiensis	-	2	indoor	simple
2016-04-06	1.58413e+06	15	female	NA	An. gambiae	yes	An. arabiensis	An. arabiensis	-	2	indoor	simple
2016-04-06	1.58413e+06	15	female	NA	An. gambiae	yes	An. arabiensis	An. arabiensis	-	2	indoor	simple
2016-04-06	1.58413e+06	3	female	NA	An. gambiae	yes	An. arabiensis	An. arabiensis	-	1	outdoor	simple
2016-04-06	1.58416e+06	6	female	NA	An. gambiae	yes	An. arabiensis	An. arabiensis	-	2	indoor	simple
2016-04-06	1.58417e+06	6	female	NA	An. gambiae	yes	An. arabiensis	An. arabiensis	-	2	indoor	simple
2016-04-06	1.58417e+06	6	female	NA	An. gambiae	yes	An. arabiensis	An. arabiensis	-	2	indoor	simple
2016-04-06	1.58417e+06	7	female	04:00:00	An. gambiae	yes	An. arabiensis	An. arabiensis	-	2	indoor	rotator
2016-04-05	1.58416e+06	8	female	06:00:00	An. gambiae	yes	An. arabiensis	An. arabiensis	-	2	indoor	rotator
2016-04-05	1.58416e+06	8	female	06:00:00	An. gambiae	yes	An. arabiensis	An. arabiensis	-	2	indoor	rotator
2016-04-05	1.58418e+06	8	female	06:00:00	An. gambiae	yes	An. arabiensis	An. arabiensis	-	2	indoor	rotator
2016-04-05	1.58456e+06	2	female	18:00:00	An. gambiae	yes	An. arabiensis	An. arabiensis	-	2	indoor	rotator
2016-04-05	1.58416e+06	5	female	00:00:00	An. gambiae	yes	An. arabiensis	An. arabiensis	-	1	indoor	rotator
2016-04-05	1.58416e+06	5	female	00:00:00	An. gambiae	yes	An. arabiensis	An. arabiensis	-	1	indoor	rotator
2016-04-05	1.58415e+06	5	female	00:00:00	An. gambiae	yes	An. arabiensis	An. arabiensis	-	1	indoor	rotator
2016-04-05	1.58415e+06	5	female	00:00:00	An. gambiae	yes	An. arabiensis	An. arabiensis	-	1	indoor	rotator
2016-04-05	1.58416e+06	6	female	NA	An. gambiae	yes	An. arabiensis	An. arabiensis	-	2	indoor	simple
2016-04-05	1.58415e+06	15	female	NA	An. gambiae	yes	An. arabiensis	An. arabiensis	-	1	indoor	simple
2016-04-05	1584178	15	female	NA	An. gambiae	yes	An. arabiensis	An. arabiensis	-	1	indoor	simple
2016-04-05	1.58417e+06	15	female	NA	An. gambiae	yes	An. arabiensis	An. arabiensis	-	1	indoor	simple
2016-04-05	1.58452e+06	12	female	NA	An. gambiae	yes	An. arabiensis	An. arabiensis	-	2	indoor	simple
2016-04-05	1.58456e+06	12	female	NA	An. gambiae	yes	An. arabiensis	An. arabiensis	-	2	indoor	simple
2016-04-05	1.58316e+06	12	female	NA	An. gambiae	yes	An. arabiensis	An. arabiensis	-	2	indoor	simple
2016-04-14	1.58393e+06	6	female	NA	An. gambiae	yes	An. arabiensis	An. arabiensis	-	2	indoor	simple
2016-04-14	1.58345e+06	6	female	NA	An. gambiae	yes	An. arabiensis	An. arabiensis	-	2	indoor	simple
2016-04-14	1.58344e+06	5	female	00:00:00	An. gambiae	yes	An. arabiensis	An. arabiensis	-	2	indoor	rotator
2016-04-14	1.58344e+06	4	female	22:00:00	An. gambiae	yes	An. arabiensis	An. arabiensis	-	2	indoor	rotator
2016-04-14	1.58344e+06	4	female	22:00:00	An. tenebrosus	no	NA	An. tenebrosus	-	2	indoor	rotator
2016-04-14	1.58344e+06	4	female	22:00:00	An. gambiae	yes	An. arabiensis	An. arabiensis	-	2	indoor	rotator
2016-04-14	1.58343e+06	4	female	22:00:00	An. gambiae	yes	An. arabiensis	An. arabiensis	-	2	indoor	rotator
2016-04-14	1.58343e+06	3	female	20:00:00	An. gambiae	yes	An. arabiensis	An. arabiensis	-	1	outdoor	rotator
2016-04-15	1.58396e+06	1	female	NA	An. gambiae	yes	An. arabiensis	An. arabiensis	-	2	indoor	simple
2016-04-15	1583430	6	female	NA	An. gambiae	yes	An. arabiensis	An. arabiensis	-	2	indoor	simple
2016-04-15	1.58343e+06	6	female	NA	An. gambiae	yes	An. arabiensis	An. arabiensis	-	2	indoor	simple
2016-04-15	1.58343e+06	3	female	20:00:00	An. gambiae	yes	An. arabiensis	An. arabiensis	-	2	indoor	rotator
2016-04-12	1584110	11	female	NA	An. gambiae	yes	An. arabiensis	An. arabiensis	-	2	indoor	simple
2016-04-12	1.58411e+06	11	female	NA	An. gambiae	yes	An. arabiensis	An. arabiensis	-	2	indoor	simple
2016-04-12	1.58412e+06	11	female	NA	An. gambiae	yes	An. arabiensis	An. arabiensis	-	2	indoor	simple
2016-04-12	1.58411e+06	11	female	NA	An. gambiae	yes	An. arabiensis	An. arabiensis	-	2	indoor	simple
2016-04-12	1.58411e+06	11	female	NA	An. gambiae	yes	An. arabiensis	An. arabiensis	-	2	indoor	simple
2016-04-12	1.58412e+06	11	female	NA	An. gambiae	yes	An. arabiensis	An. arabiensis	-	2	indoor	simple
2016-04-12	1.58412e+06	11	female	NA	An. gambiae	yes	An. arabiensis	An. arabiensis	-	2	indoor	simple
2016-04-12	1.58413e+06	11	female	NA	An. gambiae	yes	An. arabiensis	An. arabiensis	-	2	indoor	simple
2016-04-12	1.58413e+06	11	female	NA	An. gambiae	yes	An. arabiensis	An. arabiensis	-	2	indoor	simple
2016-04-12	1584123	11	female	NA	An. gambiae	yes	An. arabiensis	An. arabiensis	-	2	indoor	simple
2016-04-12	1.58413e+06	11	female	NA	An. gambiae	yes	An. arabiensis	An. arabiensis	-	2	indoor	simple
2016-04-12	1.58412e+06	11	female	NA	An. gambiae	yes	An. arabiensis	An. arabiensis	-	2	indoor	simple
2016-04-12	1.58402e+06	5	female	00:00:00	An. gambiae	yes	An. arabiensis	An. arabiensis	-	2	indoor	rotator
2016-04-12	1.58402e+06	5	female	00:00:00	An. gambiae	yes	An. arabiensis	An. arabiensis	-	2	indoor	rotator
2016-04-12	1.58402e+06	5	female	00:00:00	An. gambiae	yes	An. arabiensis	An. arabiensis	-	2	indoor	rotator
2016-04-12	1.58402e+06	5	female	00:00:00	An. gambiae	yes	An. arabiensis	An. arabiensis	-	2	indoor	rotator
2016-04-12	1.58402e+06	5	female	00:00:00	An. gambiae	yes	An. arabiensis	An. arabiensis	-	2	indoor	rotator
2016-04-12	1.58401e+06	5	female	00:00:00	An. gambiae	yes	An. arabiensis	An. arabiensis	-	2	indoor	rotator
2016-04-12	1.58402e+06	5	female	00:00:00	An. gambiae	yes	An. arabiensis	An. arabiensis	-	2	indoor	rotator
2016-04-12	1.58401e+06	5	female	00:00:00	An. gambiae	yes	An. arabiensis	An. arabiensis	-	2	indoor	rotator
2016-04-12	1.58455e+06	5	female	00:00:00	An. gambiae	yes	An. arabiensis	An. arabiensis	-	2	indoor	rotator
2016-04-12	1.58455e+06	5	female	00:00:00	An. gambiae	yes	An. arabiensis	An. arabiensis	-	2	indoor	rotator
2016-04-12	1.58455e+06	5	female	00:00:00	An. gambiae	yes	An. arabiensis	An. arabiensis	-	2	indoor	rotator
2016-04-12	1584545	5	female	00:00:00	An. gambiae	yes	An. arabiensis	An. arabiensis	-	2	indoor	rotator
2016-04-12	1.58454e+06	5	female	00:00:00	An. gambiae	yes	An. arabiensis	An. arabiensis	-	2	indoor	rotator
2016-04-12	1583500	5	female	00:00:00	An. gambiae	yes	An. arabiensis	An. arabiensis	-	2	indoor	rotator
2016-04-12	1.5835e+06	5	female	00:00:00	An. gambiae	yes	An. arabiensis	An. arabiensis	-	2	indoor	rotator
2016-04-12	1.58393e+06	5	female	00:00:00	An. gambiae	yes	An. arabiensis	An. arabiensis	-	2	indoor	rotator
2016-04-12	1583188	5	female	00:00:00	An. gambiae	yes	An. arabiensis	An. arabiensis	-	2	indoor	rotator
2016-04-12	1.58378e+06	5	female	00:00:00	An. gambiae	yes	An. arabiensis	An. arabiensis	-	2	indoor	rotator
2016-04-12	1.58412e+06	5	female	00:00:00	An. gambiae	yes	An. arabiensis	An. arabiensis	-	2	indoor	rotator
2016-04-12	1.58412e+06	5	female	00:00:00	An. gambiae	yes	An. arabiensis	An. arabiensis	-	2	indoor	rotator
2016-04-12	1.58402e+06	5	female	00:00:00	An. gambiae	yes	An. arabiensis	An. arabiensis	-	2	indoor	rotator
2016-04-12	1.58401e+06	5	female	00:00:00	An. gambiae	yes	An. arabiensis	An. arabiensis	-	2	indoor	rotator
2016-04-12	1.58412e+06	5	female	00:00:00	An. gambiae	yes	An. arabiensis	An. arabiensis	-	2	indoor	rotator
2016-04-12	1.58411e+06	5	female	00:00:00	An. gambiae	yes	An. arabiensis	An. arabiensis	-	2	indoor	rotator
2016-04-12	1.58329e+06	5	female	00:00:00	An. gambiae	yes	An. arabiensis	An. arabiensis	-	2	indoor	rotator
2016-04-12	1.58412e+06	5	female	00:00:00	An. gambiae	yes	An. arabiensis	An. arabiensis	-	2	indoor	rotator
2016-04-12	1.58415e+06	5	female	00:00:00	An. gambiae	yes	An. arabiensis	An. arabiensis	-	2	indoor	rotator
2016-04-12	1.58452e+06	5	female	00:00:00	An. gambiae	yes	An. arabiensis	An. arabiensis	-	2	indoor	rotator
2016-04-12	1584165	5	female	00:00:00	An. gambiae	yes	An. arabiensis	An. arabiensis	-	2	indoor	rotator
2016-04-12	1.58452e+06	5	female	00:00:00	An. gambiae	yes	An. arabiensis	An. arabiensis	-	2	indoor	rotator
2016-04-12	1.58452e+06	5	female	00:00:00	An. gambiae	yes	An. arabiensis	An. arabiensis	-	2	indoor	rotator
2016-04-12	1.58452e+06	5	female	00:00:00	An. gambiae	yes	An. arabiensis	An. arabiensis	-	2	indoor	rotator
2016-04-12	1584516	5	female	00:00:00	An. gambiae	yes	An. arabiensis	An. arabiensis	NA	2	indoor	rotator
2016-03-29	1.57012e+06	11	female	NA	An. gambiae	yes	An. arabiensis	An. arabiensis	-	1	indoor	simple
2016-03-29	1.5685e+06	11	female	NA	An. gambiae	yes	An. arabiensis	An. arabiensis	-	1	indoor	simple
2016-03-29	1.56931e+06	3	female	NA	An. gambiae	yes	An. arabiensis	An. arabiensis	-	2	indoor	simple
2016-03-29	1.56931e+06	3	female	NA	An. gambiae	yes	An. arabiensis	An. arabiensis	-	2	indoor	simple
2016-03-29	1.56931e+06	3	female	NA	An. gambiae	no	NA	An. gambiae s.l.	-	2	indoor	simple
2016-03-29	1.5703e+06	3	female	NA	An. gambiae	yes	An. arabiensis	An. arabiensis	-	2	indoor	simple
2016-03-29	1.57013e+06	9	female	NA	An. gambiae	yes	An. arabiensis	An. arabiensis	-	1	indoor	simple
2016-03-29	1.57031e+06	9	female	NA	An. gambiae	yes	An. arabiensis	An. arabiensis	-	1	indoor	simple
2016-03-29	1.56852e+06	9	female	NA	An. gambiae	yes	An. arabiensis	An. arabiensis	-	1	indoor	simple
2016-03-29	1.56931e+06	9	female	NA	An. gambiae	yes	An. arabiensis	An. arabiensis	-	1	indoor	simple
2016-03-29	1.57054e+06	14	female	NA	An. gambiae	yes	An. arabiensis	An. arabiensis	-	2	indoor	simple
2016-03-29	1.57009e+06	14	female	NA	An. gambiae	yes	An. arabiensis	An. arabiensis	-	2	indoor	simple
2016-03-29	1.57009e+06	14	female	NA	An. gambiae	yes	An. arabiensis	An. arabiensis	-	2	indoor	simple
2016-03-29	1.57012e+06	14	female	NA	An. gambiae	yes	An. arabiensis	An. arabiensis	-	2	indoor	simple
2016-03-29	1.57055e+06	14	female	NA	An. gambiae	yes	An. arabiensis	An. arabiensis	-	2	indoor	simple
2016-03-29	1.57055e+06	14	female	NA	An. gambiae	yes	An. arabiensis	An. arabiensis	-	2	indoor	simple
2016-03-29	1.57012e+06	14	female	NA	An. gambiae	yes	An. arabiensis	An. arabiensis	-	2	indoor	simple
2016-03-29	1.57012e+06	14	female	NA	An. gambiae	yes	An. arabiensis	An. arabiensis	-	2	indoor	simple
2016-03-29	1.57012e+06	14	female	NA	An. gambiae	yes	An. arabiensis	An. arabiensis	-	2	indoor	simple
2016-03-29	1.5701e+06	14	female	NA	An. gambiae	yes	An. arabiensis	An. arabiensis	-	2	indoor	simple
2016-03-29	1.5701e+06	14	female	NA	An. gambiae	yes	An. arabiensis	An. arabiensis	-	2	indoor	simple
2016-03-29	1.57009e+06	14	female	NA	An. gambiae	yes	An. merus	An. merus	-	2	indoor	simple
2016-03-29	1.5701e+06	14	female	NA	An. gambiae	yes	An. arabiensis	An. arabiensis	-	2	indoor	simple
2016-03-29	1.57011e+06	14	female	NA	An. gambiae	yes	An. arabiensis	An. arabiensis	-	2	indoor	simple
2016-03-29	1570106	14	female	NA	An. gambiae	yes	An. arabiensis	An. arabiensis	-	2	indoor	simple
2016-03-29	1.57011e+06	14	female	NA	An. gambiae	yes	An. arabiensis	An. arabiensis	-	2	indoor	simple
2016-03-29	1.57011e+06	14	female	NA	An. gambiae	yes	An. arabiensis	An. arabiensis	-	2	indoor	simple
2016-03-29	1.57011e+06	14	female	NA	An. gambiae	yes	An. arabiensis	An. arabiensis	-	2	indoor	simple
2016-03-29	1.57011e+06	14	female	NA	An. gambiae	yes	An. arabiensis	An. arabiensis	-	2	indoor	simple
2016-03-29	1.57011e+06	14	female	NA	An. gambiae	yes	An. arabiensis	An. arabiensis	-	2	indoor	simple
2016-03-29	1.57011e+06	14	female	NA	An. gambiae	yes	An. arabiensis	An. arabiensis	-	2	indoor	simple
2016-03-29	1.57011e+06	14	female	NA	An. gambiae	yes	An. arabiensis	An. arabiensis	-	2	indoor	simple
2016-03-29	1.57011e+06	14	female	NA	An. gambiae	yes	An. arabiensis	An. arabiensis	-	2	indoor	simple
2016-03-29	1.5701e+06	14	female	NA	An. gambiae	yes	An. arabiensis	An. arabiensis	-	2	indoor	simple
2016-03-29	1.5701e+06	14	female	NA	An. gambiae	yes	An. arabiensis	An. arabiensis	-	2	indoor	simple
2016-03-29	1.56868e+06	14	female	NA	An. gambiae	yes	An. arabiensis	An. arabiensis	-	2	indoor	simple
2016-03-29	1.56869e+06	14	female	NA	An. gambiae	yes	An. arabiensis	An. arabiensis	-	2	indoor	simple
2016-03-29	1.57025e+06	14	female	NA	An. gambiae	yes	An. arabiensis	An. arabiensis	-	2	indoor	simple
2016-03-29	1.57012e+06	14	female	NA	An. gambiae	yes	An. arabiensis	An. arabiensis	-	2	indoor	simple
2016-03-29	1.5685e+06	14	female	NA	An. gambiae	yes	An. arabiensis	An. arabiensis	-	2	indoor	simple
2016-03-29	1570122	14	female	NA	An. gambiae	yes	An. arabiensis	An. arabiensis	-	2	indoor	simple
2016-03-29	1.57012e+06	14	female	NA	An. gambiae	yes	An. arabiensis	An. arabiensis	-	2	indoor	simple
2016-03-29	1.5685e+06	14	female	NA	An. gambiae	yes	An. arabiensis	An. arabiensis	-	2	indoor	simple
2016-03-29	1.57009e+06	14	female	NA	An. gambiae	yes	An. arabiensis	An. arabiensis	-	2	indoor	simple
2016-03-29	1.5685e+06	14	female	NA	An. gambiae	yes	An. arabiensis	An. arabiensis	-	2	indoor	simple
2016-03-29	1.57052e+06	14	female	NA	An. gambiae	yes	An. arabiensis	An. arabiensis	-	2	indoor	simple
2016-03-29	1.57052e+06	14	female	NA	An. gambiae	yes	An. arabiensis	An. arabiensis	-	2	indoor	simple
2016-03-29	1570515	14	female	NA	An. gambiae	no	NA	An. gambiae s.l.	-	2	indoor	simple
2016-03-29	1570544	14	female	NA	An. gambiae	yes	An. arabiensis	An. arabiensis	-	2	indoor	simple
2016-03-29	1.57001e+06	14	female	NA	An. gambiae	no	NA	An. gambiae s.l.	-	2	indoor	simple
2016-03-29	1.57051e+06	14	female	NA	An. gambiae	yes	An. arabiensis	An. arabiensis	-	2	indoor	simple
2016-03-29	1.57052e+06	14	female	NA	An. gambiae	yes	An. arabiensis	An. arabiensis	-	2	indoor	simple
2016-03-29	1.5685e+06	14	female	NA	An. gambiae	yes	An. merus	An. merus	-	2	indoor	simple
2016-03-29	1.57051e+06	14	female	NA	An. gambiae	yes	An. arabiensis	An. arabiensis	-	2	indoor	simple
2016-03-29	1570119	14	female	NA	An. gambiae	yes	An. arabiensis	An. arabiensis	-	2	indoor	simple
2016-03-29	1.5701e+06	14	female	NA	An. gambiae	yes	An. arabiensis	An. arabiensis	-	2	indoor	simple
2016-03-29	1.57055e+06	14	female	NA	An. gambiae	yes	An. arabiensis	An. arabiensis	-	2	indoor	simple
2016-03-29	1.57051e+06	14	female	NA	An. gambiae	yes	An. arabiensis	An. arabiensis	-	2	indoor	simple
2016-03-29	1.56935e+06	14	female	NA	An. gambiae	yes	An. arabiensis	An. arabiensis	-	2	indoor	simple
2016-04-12	1.58452e+06	5	female	00:00:00	An. gambiae	yes	An. arabiensis	An. arabiensis	-	2	indoor	rotator
2016-04-12	1.58451e+06	5	female	00:00:00	An. gambiae	yes	An. arabiensis	An. arabiensis	-	2	indoor	rotator
2016-04-12	1.58451e+06	5	female	00:00:00	An. gambiae	yes	An. arabiensis	An. arabiensis	-	2	indoor	rotator
2016-04-12	1.58451e+06	5	female	00:00:00	An. gambiae	yes	An. arabiensis	An. arabiensis	-	2	indoor	rotator
2016-04-12	1.58451e+06	5	female	00:00:00	An. gambiae	yes	An. arabiensis	An. arabiensis	-	2	indoor	rotator
2016-04-12	1.58451e+06	5	female	00:00:00	An. gambiae	yes	An. arabiensis	An. arabiensis	-	2	indoor	rotator
2016-04-12	1.58463e+06	1	female	NA	An. gambiae	no	NA	An. gambiae s.l.	-	1	indoor	simple
2016-04-12	1.58454e+06	3	female	NA	An. gambiae	yes	An. arabiensis	An. arabiensis	-	1	outdoor	simple
2016-04-12	1.58454e+06	3	female	NA	An. gambiae	yes	An. arabiensis	An. arabiensis	-	1	outdoor	simple
2016-04-12	1.58454e+06	3	female	NA	An. pharoensis	no	NA	An. pharoensis	-	1	outdoor	simple
2016-04-12	1.58454e+06	3	female	NA	An. gambiae	yes	An. arabiensis	An. arabiensis	-	1	outdoor	simple
2016-04-12	1.58329e+06	3	female	NA	An. gambiae	yes	An. arabiensis	An. arabiensis	-	1	outdoor	simple
2016-04-12	1.58417e+06	6	female	NA	An. gambiae	yes	An. arabiensis	An. arabiensis	-	1	indoor	simple
2016-04-12	1.58452e+06	6	female	NA	An. gambiae	yes	An. arabiensis	An. arabiensis	-	1	indoor	simple
2016-04-12	1.58451e+06	6	female	NA	An. gambiae	yes	An. arabiensis	An. arabiensis	-	1	indoor	simple
2016-04-12	1.58451e+06	6	female	NA	An. gambiae	yes	An. arabiensis	An. arabiensis	-	1	indoor	simple
2016-04-12	1.58451e+06	6	female	NA	An. gambiae	yes	An. arabiensis	An. arabiensis	-	1	indoor	simple
2016-04-12	1.58451e+06	6	female	NA	An. gambiae	yes	An. arabiensis	An. arabiensis	-	1	indoor	simple
2016-04-12	1.58451e+06	6	female	NA	An. gambiae	no	NA	An. gambiae s.l.	-	1	indoor	simple
2016-04-12	1.5845e+06	6	female	NA	An. gambiae	no	NA	An. gambiae s.l.	-	1	indoor	simple
2016-04-12	1.5845e+06	6	female	NA	An. gambiae	yes	An. arabiensis	An. arabiensis	-	1	indoor	simple
2016-04-12	1.58403e+06	6	female	NA	An. gambiae	yes	An. arabiensis	An. arabiensis	-	1	indoor	simple
2016-04-12	1.58403e+06	6	female	NA	An. gambiae	yes	An. arabiensis	An. arabiensis	-	1	indoor	simple
2016-04-12	1584024	6	female	NA	An. gambiae	yes	An. arabiensis	An. arabiensis	-	1	indoor	simple
2016-04-12	1.58412e+06	7	female	NA	An. pharoensis	no	NA	An. pharoensis	-	1	indoor	simple
2016-04-12	1584503	7	female	04:00:00	An. gambiae	yes	An. arabiensis	An. arabiensis	-	1	outdoor	rotator
2016-04-12	1.58403e+06	3	female	20:00:00	An. gambiae	yes	An. arabiensis	An. arabiensis	-	1	outdoor	rotator
2016-04-12	1.58402e+06	3	female	20:00:00	An. pharoensis	no	NA	An. pharoensis	-	1	outdoor	rotator
2016-04-12	1.58402e+06	3	female	20:00:00	An. gambiae	yes	An. arabiensis	An. arabiensis	-	1	outdoor	rotator
2016-04-12	1.58401e+06	4	female	22:00:00	An. gambiae	yes	An. arabiensis	An. arabiensis	-	1	outdoor	rotator
2016-04-12	1584011	4	female	22:00:00	An. gambiae	yes	An. arabiensis	An. arabiensis	-	1	outdoor	rotator
2016-04-12	1.58401e+06	4	female	22:00:00	An. gambiae	yes	An. arabiensis	An. arabiensis	-	1	outdoor	rotator
2016-04-12	1584008	4	female	22:00:00	An. gambiae	yes	An. arabiensis	An. arabiensis	-	1	outdoor	rotator
2016-04-12	1.5845e+06	4	female	22:00:00	An. gambiae	yes	An. arabiensis	An. arabiensis	-	1	outdoor	rotator
2016-04-12	1.58391e+06	4	female	22:00:00	An. gambiae	yes	An. arabiensis	An. arabiensis	NA	1	outdoor	rotator
2016-04-12	1.58414e+06	4	female	22:00:00	An. gambiae	yes	An. arabiensis	An. arabiensis	NA	1	outdoor	rotator
2016-04-12	1.584e+06	4	female	22:00:00	An. pharoensis	no	NA	An. pharoensis	-	1	outdoor	rotator
2016-04-12	1.58391e+06	4	female	22:00:00	An. pharoensis	no	NA	An. pharoensis	-	1	outdoor	rotator
2016-04-12	1.58338e+06	4	female	22:00:00	An. pharoensis	no	NA	An. pharoensis	-	1	outdoor	rotator
2016-04-12	1.584e+06	4	female	22:00:00	An. pharoensis	no	NA	An. pharoensis	-	1	outdoor	rotator
2016-04-12	1.584e+06	4	female	22:00:00	An. pharoensis	no	NA	An. pharoensis	-	1	outdoor	rotator
2016-04-12	1.584e+06	4	female	22:00:00	An. pharoensis	no	NA	An. pharoensis	-	1	outdoor	rotator
2016-04-12	1.58329e+06	4	female	22:00:00	An. gambiae	yes	An. arabiensis	An. arabiensis	-	1	outdoor	rotator
2016-04-12	1.584e+06	4	female	22:00:00	An. pharoensis	no	NA	An. pharoensis	-	1	outdoor	rotator
2016-04-12	1.584e+06	4	female	22:00:00	An. pharoensis	no	NA	An. pharoensis	-	1	outdoor	rotator
2016-04-12	1.584e+06	4	female	22:00:00	An. pharoensis	no	NA	An. pharoensis	-	1	outdoor	rotator
2016-04-12	1.58403e+06	4	female	22:00:00	An. funestus	yes	An. funestus ss	An. funestus ss	NA	1	outdoor	rotator
2016-04-12	1.584e+06	4	female	22:00:00	An. pharoensis	no	NA	An. pharoensis	-	1	outdoor	rotator
2016-04-12	1.58399e+06	4	female	22:00:00	An. pharoensis	no	NA	An. pharoensis	-	1	outdoor	rotator
2016-04-12	1.58391e+06	4	female	22:00:00	An. pharoensis	no	NA	An. pharoensis	-	1	outdoor	rotator
2016-04-12	1.58414e+06	4	female	22:00:00	An. squamosus	no	NA	An. squamosus	-	1	outdoor	rotator
2016-04-12	1.5845e+06	4	female	22:00:00	An. pharoensis	no	NA	An. pharoensis	-	1	outdoor	rotator
2016-04-12	1.5845e+06	4	female	22:00:00	An. pharoensis	no	NA	An. pharoensis	-	1	outdoor	rotator
2016-04-12	1.5845e+06	4	female	22:00:00	An. pharoensis	no	NA	An. pharoensis	-	1	outdoor	rotator
2016-04-12	1.58449e+06	4	female	22:00:00	An. pharoensis	no	NA	An. pharoensis	-	1	outdoor	rotator
2016-04-12	1.58449e+06	4	female	22:00:00	An. pharoensis	no	NA	An. pharoensis	-	1	outdoor	rotator
2016-04-12	1.58449e+06	6	female	02:00:00	An. pharoensis	no	NA	An. pharoensis	-	1	outdoor	rotator
2016-04-12	1.58449e+06	6	female	02:00:00	An. pharoensis	no	NA	An. pharoensis	-	1	outdoor	rotator
2016-04-12	1584491	6	female	02:00:00	An. pharoensis	no	NA	An. pharoensis	-	1	outdoor	rotator
2016-04-12	1.58317e+06	6	female	02:00:00	An. pharoensis	no	NA	An. pharoensis	-	1	outdoor	rotator
2016-04-12	1583159	6	female	02:00:00	An. pharoensis	no	NA	An. pharoensis	-	1	outdoor	rotator
2016-04-12	1.58316e+06	6	female	02:00:00	An. pharoensis	no	NA	An. pharoensis	-	1	outdoor	rotator
2016-04-12	1.58383e+06	6	female	02:00:00	An. pharoensis	no	NA	An. pharoensis	-	1	outdoor	rotator
2016-04-12	1.58307e+06	6	female	02:00:00	An. pharoensis	no	NA	An. pharoensis	-	1	outdoor	rotator
2016-04-12	1.58316e+06	6	female	02:00:00	An. pharoensis	no	NA	An. pharoensis	-	1	outdoor	rotator
2016-04-12	1583162	6	female	02:00:00	An. pharoensis	no	NA	An. pharoensis	-	1	outdoor	rotator
2016-04-12	1.58387e+06	6	female	02:00:00	An. pharoensis	no	NA	An. pharoensis	-	1	outdoor	rotator
2016-04-12	1.58387e+06	6	female	02:00:00	An. pharoensis	no	NA	An. pharoensis	-	1	outdoor	rotator
2016-04-12	1.58387e+06	6	female	02:00:00	An. pharoensis	no	NA	An. pharoensis	-	1	outdoor	rotator
2016-04-12	1.58388e+06	4	female	22:00:00	An. gambiae	yes	An. arabiensis	An. arabiensis	-	2	indoor	rotator
2016-04-12	1.58388e+06	4	female	22:00:00	An. gambiae	yes	An. arabiensis	An. arabiensis	-	2	indoor	rotator
2016-04-12	1584488	4	female	22:00:00	An. gambiae	yes	An. arabiensis	An. arabiensis	-	2	indoor	rotator
2016-04-12	1.58449e+06	7	female	04:00:00	An. funestus	yes	An. funestus ss	An. funestus ss	NA	2	indoor	rotator
2016-04-12	1.58449e+06	2	female	18:00:00	An. gambiae	yes	An. arabiensis	An. arabiensis	-	2	indoor	rotator
2016-04-13	1.5839e+06	1	female	NA	An. gambiae	yes	An. arabiensis	An. arabiensis	-	1	indoor	simple
2016-04-13	1.58342e+06	3	female	NA	An. ziemani	no	NA	An. ziemanni	-	1	outdoor	simple
2016-04-13	1.5839e+06	3	female	NA	An. gambiae	yes	An. arabiensis	An. arabiensis	-	1	outdoor	simple
2016-04-13	1.58388e+06	3	female	NA	An. pharoensis	no	NA	An. pharoensis	-	1	outdoor	simple
2016-04-13	1584347	3	female	NA	An. pharoensis	no	NA	An. pharoensis	-	1	outdoor	simple
2016-04-13	1.58336e+06	3	female	NA	An. pharoensis	no	NA	An. pharoensis	-	1	outdoor	simple
2016-04-13	1.5839e+06	11	female	NA	An. gambiae	yes	An. arabiensis	An. arabiensis	-	2	indoor	simple
2016-04-13	1.58337e+06	11	female	NA	An. gambiae	yes	An. arabiensis	An. arabiensis	-	2	indoor	simple
2016-04-13	1.58337e+06	11	female	NA	An. gambiae	yes	An. quadriannulatus	An. quadriannulatus	-	2	indoor	simple
2016-04-13	1583894	12	female	NA	An. gambiae	yes	An. arabiensis	An. arabiensis	-	2	indoor	simple
2016-04-13	1.58319e+06	12	female	NA	An. gambiae	yes	An. arabiensis	An. arabiensis	-	2	indoor	simple
2016-04-13	1.5839e+06	12	female	NA	An. gambiae	yes	An. arabiensis	An. arabiensis	-	2	indoor	simple
2016-04-13	1.5839e+06	12	female	NA	An. funestus	yes	An. funestus ss	An. funestus ss	-	2	indoor	simple
2016-04-13	1.5839e+06	12	female	NA	An. gambiae	yes	An. arabiensis	An. arabiensis	-	2	indoor	simple
2016-04-13	1.5839e+06	12	female	NA	An. gambiae	yes	An. arabiensis	An. arabiensis	-	2	indoor	simple
2016-04-13	1.58317e+06	12	female	NA	An. gambiae	yes	An. arabiensis	An. arabiensis	-	2	indoor	simple
2016-04-13	1.58388e+06	2	female	18:00:00	An. pharoensis	no	NA	An. pharoensis	-	1	outdoor	rotator
2016-04-13	1.58388e+06	5	female	00:00:00	An. gambiae	yes	An. arabiensis	An. arabiensis	-	2	indoor	rotator
2016-04-13	1.58338e+06	5	female	00:00:00	An. gambiae	yes	An. arabiensis	An. arabiensis	-	2	indoor	rotator
2016-04-13	1.58388e+06	5	female	00:00:00	An. gambiae	yes	An. arabiensis	An. arabiensis	-	2	indoor	rotator
2016-04-13	1583878	5	female	00:00:00	An. funestus	yes	An. funestus ss	An. funestus ss	-	2	indoor	rotator
2016-04-13	1.58388e+06	5	female	00:00:00	An. gambiae	yes	An. arabiensis	An. arabiensis	-	2	indoor	rotator
2016-04-20	1.58343e+06	12	female	NA	An. gambiae	yes	An. arabiensis	An. arabiensis	-	1	indoor	simple
2016-04-20	1.58447e+06	4	female	22:00:00	An. gambiae	yes	An. arabiensis	An. arabiensis	-	2	indoor	rotator
2016-04-20	1.58447e+06	3	female	20:00:00	An. gambiae	yes	An. arabiensis	An. arabiensis	-	2	indoor	rotator
2016-04-19	1.58342e+06	15	female	NA	An. gambiae	yes	An. arabiensis	An. arabiensis	-	2	indoor	simple
2016-04-19	1.58346e+06	1	female	NA	An. gambiae	yes	An. arabiensis	An. arabiensis	NA	1	indoor	simple
2016-04-22	1.58346e+06	11	female	NA	An. gambiae	yes	An. arabiensis	An. arabiensis	-	2	indoor	simple
2016-04-22	1.58348e+06	6	female	NA	An. gambiae	yes	An. arabiensis	An. arabiensis	-	1	indoor	simple
2016-04-22	1.58346e+06	12	female	NA	An. funestus	yes	An. funestus ss	An. funestus ss	NA	1	indoor	simple
2016-04-21	1583427	5	female	00:00:00	An. gambiae	yes	An. arabiensis	An. arabiensis	-	2	indoor	rotator
2016-04-21	1.58453e+06	15	female	NA	An. gambiae	yes	An. arabiensis	An. arabiensis	-	1	indoor	simple
2016-04-21	1.58406e+06	3	female	20:00:00	An. gambiae	yes	An. arabiensis	An. arabiensis	-	1	indoor	rotator
2016-04-29	1.58338e+06	15	female	NA	An. gambiae	yes	An. arabiensis	An. arabiensis	-	2	indoor	simple
2016-04-29	1.58395e+06	15	female	NA	An. gambiae	yes	An. arabiensis	An. arabiensis	-	2	indoor	simple
2016-04-29	1.58452e+06	15	female	NA	An. gambiae	yes	An. arabiensis	An. arabiensis	-	2	indoor	simple
2016-04-29	1.58453e+06	15	female	NA	An. gambiae	yes	An. arabiensis	An. arabiensis	-	2	indoor	simple
2016-04-29	1583948	15	female	NA	An. gambiae	yes	An. arabiensis	An. arabiensis	-	2	indoor	simple
2016-04-29	1.58338e+06	15	female	NA	An. gambiae	yes	An. arabiensis	An. arabiensis	-	2	indoor	simple
2016-04-29	1.58326e+06	1	female	NA	An. gambiae	yes	An. arabiensis	An. arabiensis	-	2	indoor	simple
2016-05-12	1.58452e+06	14	female	NA	An. gambiae	yes	An. arabiensis	An. arabiensis	NA	1	outdoor	simple
2016-05-12	1.58453e+06	6	female	02:00:00	An. gambiae	yes	An. arabiensis	An. arabiensis	-	2	indoor	rotator
2016-05-12	1.58395e+06	3	female	20:00:00	An. gambiae	yes	An. arabiensis	An. arabiensis	-	2	indoor	rotator
2016-05-12	1583951	3	female	20:00:00	An. gambiae	yes	An. arabiensis	An. arabiensis	-	2	indoor	rotator
2016-05-12	1.58319e+06	3	female	20:00:00	An. gambiae	yes	An. arabiensis	An. arabiensis	-	2	indoor	rotator
2016-05-12	1.56612e+06	3	female	20:00:00	An. gambiae	yes	An. arabiensis	An. arabiensis	-	2	indoor	rotator
2016-05-12	1.58395e+06	3	female	20:00:00	An. gambiae	yes	An. arabiensis	An. arabiensis	-	2	indoor	rotator
2016-05-12	1566387	4	female	22:00:00	An. gambiae	yes	An. arabiensis	An. arabiensis	-	2	indoor	rotator
2016-05-12	1.56639e+06	4	female	22:00:00	An. funestus	yes	An. funestus ss	An. funestus ss	-	2	indoor	rotator
2016-05-12	1.56639e+06	2	female	18:00:00	An. gambiae	yes	An. arabiensis	An. arabiensis	NA	2	indoor	rotator
2016-05-12	1.56639e+06	7	female	04:00:00	An. funestus	yes	An. funestus ss	An. funestus ss	-	2	indoor	rotator
2016-05-12	1.5664e+06	7	female	04:00:00	An. funestus	yes	An. funestus ss	An. funestus ss	-	2	indoor	rotator
2016-05-13	1.56663e+06	3	female	20:00:00	An. gambiae	yes	An. arabiensis	An. arabiensis	-	2	indoor	rotator
2016-05-13	1.56619e+06	3	female	20:00:00	An. gambiae	yes	An. arabiensis	An. arabiensis	-	2	indoor	rotator
2016-05-13	1.56647e+06	5	female	00:00:00	An. funestus	yes	An. funestus ss	An. funestus ss	NA	2	indoor	rotator
2016-05-13	1566192	2	female	18:00:00	An. gambiae	yes	An. arabiensis	An. arabiensis	-	2	indoor	rotator
2016-05-13	1.56619e+06	2	female	18:00:00	An. gambiae	yes	An. arabiensis	An. arabiensis	-	2	indoor	rotator
2016-05-13	1.56629e+06	2	female	18:00:00	An. gambiae	yes	An. arabiensis	An. arabiensis	-	2	indoor	rotator
2016-05-13	1.5663e+06	3	female	20:00:00	An. gambiae	yes	An. arabiensis	An. arabiensis	-	2	indoor	rotator
2016-05-13	1.56637e+06	3	female	20:00:00	An. gambiae	yes	An. arabiensis	An. arabiensis	-	2	indoor	rotator
2016-05-13	1.56637e+06	3	female	20:00:00	An. gambiae	yes	An. arabiensis	An. arabiensis	-	2	indoor	rotator
2016-05-13	1.56636e+06	1	female	16:00:00	An. gambiae	yes	An. arabiensis	An. arabiensis	NA	2	indoor	rotator
2016-05-13	1.56627e+06	4	female	NA	An. gambiae	yes	An. arabiensis	An. arabiensis	-	1	indoor	simple
2016-05-13	1.56629e+06	4	female	NA	An. gambiae	yes	An. arabiensis	An. arabiensis	-	1	indoor	simple
2016-05-13	1.56633e+06	4	female	NA	An. gambiae	yes	An. arabiensis	An. arabiensis	-	1	indoor	simple
2016-05-13	1.56629e+06	4	female	NA	An. gambiae	yes	An. arabiensis	An. arabiensis	-	1	indoor	simple
2016-05-13	1566288	4	female	NA	An. gambiae	yes	An. arabiensis	An. arabiensis	-	1	indoor	simple
2016-05-13	1.56621e+06	13	female	NA	An. gambiae	yes	An. arabiensis	An. arabiensis	-	2	indoor	simple
2016-05-13	1.5662e+06	13	female	NA	An. gambiae	yes	An. arabiensis	An. arabiensis	-	2	indoor	simple
2016-05-13	1.56621e+06	6	female	NA	An. gambiae	yes	An. arabiensis	An. arabiensis	-	1	indoor	simple
2016-05-13	1.56654e+06	6	female	NA	An. gambiae	yes	An. arabiensis	An. arabiensis	-	1	indoor	simple
2016-05-13	1.56658e+06	6	female	NA	An. gambiae	yes	An. arabiensis	An. arabiensis	-	1	indoor	simple
2016-05-13	1.56638e+06	6	female	NA	An. gambiae	yes	An. arabiensis	An. arabiensis	-	1	indoor	simple
2016-05-13	1566374	6	female	NA	An. gambiae	yes	An. arabiensis	An. arabiensis	-	1	indoor	simple
2016-05-13	1.56634e+06	10	female	NA	An. gambiae	yes	An. arabiensis	An. arabiensis	-	2	indoor	simple
2016-05-13	1.56629e+06	10	female	NA	An. gambiae	yes	An. arabiensis	An. arabiensis	-	2	indoor	simple
2016-05-13	1.56627e+06	10	female	NA	An. gambiae	yes	An. arabiensis	An. arabiensis	-	2	indoor	simple
2016-05-13	1.56634e+06	10	female	NA	An. gambiae	yes	An. arabiensis	An. arabiensis	-	2	indoor	simple
2016-05-13	1.56634e+06	1	female	NA	An. gambiae	yes	An. arabiensis	An. arabiensis	-	1	indoor	simple
2016-05-13	1.56634e+06	1	female	NA	An. gambiae	yes	An. arabiensis	An. arabiensis	-	1	indoor	simple
2016-05-18	1.56551e+06	3	female	20:00:00	An. gambiae	yes	An. arabiensis	An. arabiensis	-	1	indoor	rotator
2016-05-18	1.56662e+06	10	female	NA	An. gambiae	yes	An. arabiensis	An. arabiensis	-	1	indoor	simple
2016-05-18	1566642	4	female	NA	An. gambiae	no	NA	An. gambiae s.l.	-	1	indoor	simple
2016-05-18	1.56668e+06	7	female	NA	An. gambiae	yes	An. arabiensis	An. arabiensis	-	1	indoor	simple
2016-05-11	1.56657e+06	12	female	NA	An. gambiae	yes	An. arabiensis	An. arabiensis	-	1	indoor	simple
2016-05-11	1566499	12	female	NA	An. gambiae	yes	An. arabiensis	An. arabiensis	-	1	indoor	simple
2016-05-11	1.56646e+06	7	female	NA	An. gambiae	yes	An. arabiensis	An. arabiensis	-	2	indoor	simple
2016-05-11	1.56645e+06	7	female	NA	An. gambiae	yes	An. arabiensis	An. arabiensis	-	2	indoor	simple
2016-05-11	1.5664e+06	4	female	NA	An. gambiae	yes	An. arabiensis	An. arabiensis	-	2	indoor	simple
2016-05-10	1.58337e+06	12	female	NA	An. gambiae	yes	An. arabiensis	An. arabiensis	-	1	indoor	simple
2016-06-17	1.56582e+06	1	female	NA	An. gambiae	yes	An. arabiensis	An. arabiensis	-	1	indoor	simple
2016-06-17	1566457	6	female	NA	An. gambiae	yes	An. arabiensis	An. arabiensis	-	1	indoor	simple
2016-06-17	1.56648e+06	6	female	NA	An. gambiae	yes	An. arabiensis	An. arabiensis	-	1	indoor	simple
2016-06-17	1.56648e+06	6	female	NA	An. gambiae	yes	An. arabiensis	An. arabiensis	-	1	indoor	simple
2016-06-17	1.56648e+06	6	female	NA	An. gambiae	yes	An. arabiensis	An. arabiensis	-	1	indoor	simple
2016-06-16	1.56631e+06	6	female	NA	An. gambiae	yes	An. arabiensis	An. arabiensis	-	2	indoor	simple
2016-06-16	1.56631e+06	6	female	NA	An. gambiae	yes	An. arabiensis	An. arabiensis	-	2	indoor	simple
2016-06-16	1.56631e+06	6	female	NA	An. gambiae	yes	An. arabiensis	An. arabiensis	-	2	indoor	simple
2016-06-16	1.56631e+06	6	female	NA	An. gambiae	yes	An. arabiensis	An. arabiensis	-	2	indoor	simple
2016-06-16	1.56557e+06	6	female	NA	An. rufipes	no	NA	An. rufipes	NA	2	indoor	simple
2016-06-16	1.56619e+06	6	female	NA	An. gambiae	yes	An. arabiensis	An. arabiensis	-	2	indoor	simple
2016-06-16	1.56654e+06	6	female	NA	An. gambiae	yes	An. arabiensis	An. arabiensis	-	2	indoor	simple
2016-06-10	1.56544e+06	6	female	NA	indetermined	no	NA	indetermined	NA	1	indoor	simple
2016-06-10	1565438	6	female	NA	indetermined	no	NA	indetermined	NA	1	indoor	simple
2016-06-10	1.56554e+06	8	female	06:00:00	An. gambiae	yes	An. arabiensis	An. arabiensis	-	2	indoor	rotator
2016-06-10	1565524	8	female	06:00:00	An. gambiae	yes	An. arabiensis	An. arabiensis	-	2	indoor	rotator
2016-06-10	1.56554e+06	8	female	06:00:00	An. gambiae	yes	An. arabiensis	An. arabiensis	-	2	indoor	rotator
2016-06-10	1.56555e+06	8	female	06:00:00	An. gambiae	yes	An. arabiensis	An. arabiensis	-	2	indoor	rotator
2016-06-10	1.56625e+06	2	female	NA	An. pharoensis	no	NA	An. pharoensis	NA	2	indoor	simple
2016-06-10	1.56554e+06	2	female	NA	An. pharoensis	no	NA	An. pharoensis	NA	2	indoor	simple
2016-06-10	1.56555e+06	2	female	NA	An. pharoensis	no	NA	An. pharoensis	NA	2	indoor	simple
2016-06-10	1.56673e+06	2	female	NA	An. gambiae	yes	An. arabiensis	An. arabiensis	-	2	indoor	simple
2016-06-10	1.56538e+06	2	female	NA	An. gambiae	yes	An. arabiensis	An. arabiensis	-	2	indoor	simple
2016-06-10	1.56554e+06	2	female	NA	An. gambiae	yes	An. arabiensis	An. arabiensis	-	2	indoor	simple
2016-06-10	1.56554e+06	2	female	NA	An. pharoensis	no	NA	An. pharoensis	NA	2	indoor	simple
2016-06-10	1.56538e+06	2	female	NA	An. funestus	yes	An. funestus ss	An. funestus ss	NA	2	indoor	simple
2016-06-10	1565540	2	female	NA	An. pharoensis	no	NA	An. pharoensis	NA	2	indoor	simple
2016-06-10	1.56553e+06	2	female	NA	An. pharoensis	no	NA	An. pharoensis	NA	2	indoor	simple
2016-06-10	1.56554e+06	2	female	NA	An. pharoensis	no	NA	An. pharoensis	NA	2	indoor	simple
2016-06-10	1.56567e+06	2	female	NA	An. funestus	yes	An. funestus ss	An. funestus ss	NA	2	indoor	simple
2016-06-10	1.56554e+06	2	female	NA	An. pharoensis	no	NA	An. pharoensis	NA	2	indoor	simple
2016-06-10	1.56555e+06	2	female	NA	An. pharoensis	no	NA	An. pharoensis	NA	2	indoor	simple
2016-06-10	1.56555e+06	2	female	NA	An. pharoensis	no	NA	An. pharoensis	NA	2	indoor	simple
2016-06-10	1.56625e+06	2	female	NA	An. funestus	yes	An. funestus ss	An. funestus ss	-	2	indoor	simple
2016-06-10	1.56545e+06	4	female	NA	An. gambiae	yes	An. arabiensis	An. arabiensis	-	1	indoor	simple
2016-06-10	1.56674e+06	NA	female	NA	indetermined	no	NA	indetermined	NA	1	outdoor	simple
2016-06-10	1.56553e+06	7	female	NA	An. gambiae	yes	An. arabiensis	An. arabiensis	-	2	indoor	simple
2016-06-10	1.56538e+06	7	female	NA	An. gambiae	yes	An. arabiensis	An. arabiensis	-	2	indoor	simple
2016-06-10	1.56538e+06	7	female	NA	An. gambiae	yes	An. arabiensis	An. arabiensis	-	2	indoor	simple
2016-06-10	1.56544e+06	7	female	NA	An. gambiae	yes	An. arabiensis	An. arabiensis	-	2	indoor	simple
2016-06-10	1.56545e+06	1	female	NA	An. gambiae	yes	An. arabiensis	An. arabiensis	-	2	indoor	simple
2016-06-09	1.56638e+06	6	female	NA	An. gambiae	yes	An. arabiensis	An. arabiensis	-	1	indoor	simple
2016-06-09	1.56643e+06	6	female	NA	An. gambiae	yes	An. arabiensis	An. arabiensis	-	1	indoor	simple
2016-06-09	1.56644e+06	6	female	NA	An. gambiae	yes	An. arabiensis	An. arabiensis	-	1	indoor	simple
2016-06-09	1.56642e+06	6	female	NA	An. gambiae	yes	An. arabiensis	An. arabiensis	-	1	indoor	simple
2016-06-09	1.56642e+06	4	female	NA	An. gambiae	yes	An. arabiensis	An. arabiensis	-	1	indoor	simple
2016-06-09	1.56643e+06	4	female	NA	An. gambiae	yes	An. arabiensis	An. arabiensis	-	1	indoor	simple
2016-06-09	1.56657e+06	4	female	NA	An. gambiae	yes	An. arabiensis	An. arabiensis	-	1	indoor	simple
2016-06-09	1.56656e+06	4	female	NA	An. gambiae	yes	An. arabiensis	An. arabiensis	-	1	indoor	simple
2016-06-08	1.56626e+06	6	female	NA	An. gambiae	yes	An. arabiensis	An. arabiensis	-	2	indoor	simple
2016-04-28	1584149	2	female	18:00:00	An. gambiae	yes	An. arabiensis	An. arabiensis	-	1	indoor	rotator
2016-04-28	1.58445e+06	2	female	18:00:00	An. gambiae	yes	An. arabiensis	An. arabiensis	-	1	indoor	rotator
2016-04-28	1.58409e+06	2	female	18:00:00	An. gambiae	yes	An. arabiensis	An. arabiensis	-	1	indoor	rotator
2016-04-28	1.58316e+06	2	female	18:00:00	An. gambiae	yes	An. arabiensis	An. arabiensis	-	1	indoor	rotator
2016-04-28	1.58446e+06	8	female	06:00:00	An. gambiae	yes	An. arabiensis	An. arabiensis	-	1	indoor	rotator
2016-04-28	1.58446e+06	8	female	06:00:00	An. gambiae	yes	An. arabiensis	An. arabiensis	-	1	indoor	rotator
2016-04-28	1584459	8	female	06:00:00	An. gambiae	yes	An. arabiensis	An. arabiensis	-	1	indoor	rotator
2016-04-28	1.58407e+06	8	female	06:00:00	An. gambiae	yes	An. arabiensis	An. arabiensis	-	1	indoor	rotator
2016-04-28	1.58447e+06	3	female	20:00:00	An. gambiae	yes	An. arabiensis	An. arabiensis	-	1	indoor	rotator
2016-04-28	1.58447e+06	3	female	20:00:00	An. gambiae	yes	An. arabiensis	An. arabiensis	-	1	indoor	rotator
2016-04-28	1.58407e+06	3	female	20:00:00	An. gambiae	yes	An. arabiensis	An. arabiensis	-	1	indoor	rotator
2016-04-28	1584040	4	female	22:00:00	An. gambiae	yes	An. arabiensis	An. arabiensis	-	2	indoor	rotator
2016-04-28	1.5839e+06	4	female	22:00:00	An. gambiae	yes	An. arabiensis	An. arabiensis	-	2	indoor	rotator
2016-04-28	1.58406e+06	4	female	22:00:00	An. gambiae	yes	An. arabiensis	An. arabiensis	-	2	indoor	rotator
2016-04-28	1583089	2	female	18:00:00	An. gambiae	yes	An. arabiensis	An. arabiensis	-	2	indoor	rotator
2016-04-28	1.58391e+06	2	female	18:00:00	An. gambiae	yes	An. arabiensis	An. arabiensis	-	2	indoor	rotator
2016-04-28	1.5833e+06	3	female	20:00:00	An. gambiae	yes	An. arabiensis	An. arabiensis	-	2	indoor	rotator
2016-04-28	1.58308e+06	3	female	20:00:00	An. gambiae	yes	An. arabiensis	An. arabiensis	-	2	indoor	rotator
2016-04-28	1.5833e+06	3	female	20:00:00	An. gambiae	yes	An. arabiensis	An. arabiensis	-	2	indoor	rotator
2016-04-28	1.58308e+06	3	female	20:00:00	An. gambiae	yes	An. arabiensis	An. arabiensis	-	2	indoor	rotator
2016-04-28	1.58309e+06	3	female	20:00:00	An. gambiae	yes	An. arabiensis	An. arabiensis	-	2	indoor	rotator
2016-04-28	1.58307e+06	3	female	20:00:00	An. gambiae	yes	An. arabiensis	An. arabiensis	-	2	indoor	rotator
2016-04-28	1.58308e+06	3	female	20:00:00	An. gambiae	yes	An. arabiensis	An. arabiensis	-	2	indoor	rotator
2016-04-28	1.58308e+06	3	female	20:00:00	An. gambiae	yes	An. arabiensis	An. arabiensis	-	2	indoor	rotator
2016-04-28	1.58406e+06	3	female	20:00:00	An. gambiae	yes	An. arabiensis	An. arabiensis	-	2	indoor	rotator
2016-04-28	1583906	3	female	20:00:00	An. gambiae	yes	An. arabiensis	An. arabiensis	-	2	indoor	rotator
2016-04-28	1.58406e+06	3	female	20:00:00	An. gambiae	yes	An. arabiensis	An. arabiensis	-	2	indoor	rotator
2016-04-28	1.58338e+06	3	female	20:00:00	An. gambiae	yes	An. arabiensis	An. arabiensis	-	2	indoor	rotator
2016-04-28	1.58337e+06	3	female	20:00:00	An. gambiae	yes	An. arabiensis	An. arabiensis	-	2	indoor	rotator
2016-04-28	1.58396e+06	3	female	20:00:00	An. gambiae	no	NA	An. gambiae s.l.	-	2	indoor	rotator
2016-04-28	1583104	3	female	20:00:00	An. gambiae	yes	An. arabiensis	An. arabiensis	-	2	indoor	rotator
2016-04-28	1.58311e+06	3	female	20:00:00	An. gambiae	yes	An. arabiensis	An. arabiensis	-	2	indoor	rotator
2016-04-28	1.58417e+06	15	female	NA	An. gambiae	yes	An. arabiensis	An. arabiensis	-	2	indoor	simple
2016-04-28	1.58417e+06	15	female	NA	An. gambiae	yes	An. arabiensis	An. arabiensis	-	2	indoor	simple
2016-04-28	1.58418e+06	15	female	NA	An. gambiae	yes	An. arabiensis	An. arabiensis	-	2	indoor	simple
2016-04-28	1.58386e+06	15	female	NA	An. gambiae	yes	An. arabiensis	An. arabiensis	-	2	indoor	simple
2016-04-28	1583865	15	female	NA	An. gambiae	yes	An. arabiensis	An. arabiensis	-	2	indoor	simple
2016-04-28	1.58387e+06	15	female	NA	An. gambiae	yes	An. arabiensis	An. arabiensis	-	2	indoor	simple
2016-04-28	1.58387e+06	15	female	NA	An. gambiae	yes	An. arabiensis	An. arabiensis	-	2	indoor	simple
2016-04-28	1.58387e+06	15	female	NA	An. gambiae	yes	An. arabiensis	An. arabiensis	-	2	indoor	simple
2016-04-28	1.58387e+06	15	female	NA	An. gambiae	yes	An. arabiensis	An. arabiensis	-	2	indoor	simple
2016-04-28	1.58418e+06	15	female	NA	An. gambiae	yes	An. arabiensis	An. arabiensis	-	2	indoor	simple
2016-04-28	1.58418e+06	15	female	NA	An. gambiae	yes	An. arabiensis	An. arabiensis	-	2	indoor	simple
2016-04-28	1.58444e+06	15	female	NA	An. gambiae	yes	An. arabiensis	An. arabiensis	-	2	indoor	simple
2016-04-28	1.58444e+06	15	female	NA	An. gambiae	yes	An. arabiensis	An. arabiensis	-	2	indoor	simple
2016-04-28	1.58445e+06	15	female	NA	An. gambiae	yes	An. arabiensis	An. arabiensis	-	2	indoor	simple
2016-04-28	1584446	15	female	NA	An. gambiae	yes	An. arabiensis	An. arabiensis	-	2	indoor	simple
2016-04-28	1.58445e+06	15	female	NA	An. gambiae	yes	An. arabiensis	An. arabiensis	-	2	indoor	simple
2016-04-28	1.58445e+06	15	female	NA	An. gambiae	yes	An. arabiensis	An. arabiensis	-	2	indoor	simple
2016-04-28	1.58445e+06	15	female	NA	An. gambiae	yes	An. arabiensis	An. arabiensis	NA	2	indoor	simple
2016-04-28	1.58338e+06	15	female	NA	An. gambiae	yes	An. arabiensis	An. arabiensis	-	2	indoor	simple
2016-04-28	1.58407e+06	15	female	NA	An. gambiae	yes	An. arabiensis	An. arabiensis	-	2	indoor	simple
2016-04-28	1.58409e+06	15	female	NA	An. gambiae	yes	An. arabiensis	An. arabiensis	-	2	indoor	simple
2016-04-28	1.58409e+06	15	female	NA	An. gambiae	yes	An. arabiensis	An. arabiensis	-	2	indoor	simple
2016-04-28	1.58308e+06	15	female	NA	An. gambiae	yes	An. arabiensis	An. arabiensis	-	2	indoor	simple
2016-04-28	1.58445e+06	15	female	NA	An. gambiae	yes	An. arabiensis	An. arabiensis	-	2	indoor	simple
2016-04-28	1583229	15	female	NA	An. gambiae	yes	An. arabiensis	An. arabiensis	-	2	indoor	simple
2016-04-28	1.58329e+06	15	female	NA	An. gambiae	yes	An. arabiensis	An. arabiensis	-	2	indoor	simple
2016-04-28	1.58409e+06	15	female	NA	An. gambiae	yes	An. arabiensis	An. arabiensis	-	2	indoor	simple
2016-04-28	1.58446e+06	15	female	NA	An. gambiae	yes	An. arabiensis	An. arabiensis	-	2	indoor	simple
2016-04-28	1.58322e+06	15	female	NA	An. gambiae	yes	An. arabiensis	An. arabiensis	-	2	indoor	simple
2016-04-28	1.58445e+06	15	female	NA	An. gambiae	yes	An. arabiensis	An. arabiensis	-	2	indoor	simple
2016-04-28	1.58325e+06	12	female	NA	An. gambiae	yes	An. arabiensis	An. arabiensis	-	2	indoor	simple
2016-04-28	1.58325e+06	12	female	NA	An. gambiae	yes	An. arabiensis	An. arabiensis	-	2	indoor	simple
2016-04-28	1.58325e+06	12	female	NA	An. gambiae	yes	An. arabiensis	An. arabiensis	-	2	indoor	simple
2016-04-28	1.58325e+06	12	female	NA	An. gambiae	yes	An. arabiensis	An. arabiensis	-	2	indoor	simple
2016-04-28	1.58331e+06	12	female	NA	An. gambiae	yes	An. arabiensis	An. arabiensis	-	2	indoor	simple
2016-04-28	1.58403e+06	12	female	NA	An. gambiae	yes	An. arabiensis	An. arabiensis	-	2	indoor	simple
2016-04-28	1.58403e+06	12	female	NA	An. gambiae	yes	An. arabiensis	An. arabiensis	-	2	indoor	simple
2016-04-28	1.58319e+06	12	female	NA	An. gambiae	yes	An. arabiensis	An. arabiensis	-	2	indoor	simple
2016-04-28	1.58347e+06	12	female	NA	An. gambiae	yes	An. arabiensis	An. arabiensis	-	2	indoor	simple
2016-04-28	1.58354e+06	12	female	NA	An. gambiae	yes	An. arabiensis	An. arabiensis	-	2	indoor	simple
2016-04-28	1.5834e+06	12	female	NA	An. gambiae	yes	An. arabiensis	An. arabiensis	-	2	indoor	simple
2016-04-28	1.58328e+06	12	female	NA	An. gambiae	yes	An. arabiensis	An. arabiensis	-	2	indoor	simple
2016-04-28	1584475	12	female	NA	An. gambiae	yes	An. arabiensis	An. arabiensis	-	2	indoor	simple
2016-04-28	1.5841e+06	12	female	NA	An. gambiae	yes	An. arabiensis	An. arabiensis	-	2	indoor	simple
2016-04-28	1.5841e+06	12	female	NA	An. gambiae	yes	An. arabiensis	An. arabiensis	-	2	indoor	simple
2016-04-28	1.58398e+06	12	female	NA	An. gambiae	yes	An. arabiensis	An. arabiensis	-	2	indoor	simple
2016-04-28	1.58333e+06	12	female	NA	An. gambiae	yes	An. arabiensis	An. arabiensis	-	2	indoor	simple
2016-04-28	1.5841e+06	12	female	NA	An. gambiae	yes	An. arabiensis	An. arabiensis	-	2	indoor	simple
2016-04-28	1.58333e+06	12	female	NA	An. gambiae	yes	An. arabiensis	An. arabiensis	-	2	indoor	simple
2016-04-28	1.58398e+06	12	female	NA	An. gambiae	yes	An. arabiensis	An. arabiensis	-	2	indoor	simple
2016-04-28	1.5841e+06	12	female	NA	An. gambiae	yes	An. arabiensis	An. arabiensis	-	2	indoor	simple
2016-04-28	1.5841e+06	12	female	NA	An. gambiae	yes	An. arabiensis	An. arabiensis	-	2	indoor	simple
2016-04-28	1.5841e+06	12	female	NA	An. gambiae	yes	An. arabiensis	An. arabiensis	-	2	indoor	simple
2016-04-28	1.5833e+06	12	female	NA	An. gambiae	yes	An. arabiensis	An. arabiensis	-	2	indoor	simple
2016-04-28	1.58411e+06	12	female	NA	An. gambiae	yes	An. arabiensis	An. arabiensis	-	2	indoor	simple
2016-04-28	1.5841e+06	12	female	NA	An. gambiae	yes	An. arabiensis	An. arabiensis	-	2	indoor	simple
2016-04-28	1.58391e+06	12	female	NA	An. gambiae	yes	An. arabiensis	An. arabiensis	-	2	indoor	simple
2016-04-28	1.58398e+06	12	female	NA	An. gambiae	yes	An. arabiensis	An. arabiensis	-	2	indoor	simple
2016-04-28	1583980	12	female	NA	An. gambiae	yes	An. arabiensis	An. arabiensis	-	2	indoor	simple
2016-04-28	1.58398e+06	12	female	NA	An. gambiae	yes	An. arabiensis	An. arabiensis	-	2	indoor	simple
2016-04-28	1.58386e+06	12	female	NA	An. gambiae	yes	An. arabiensis	An. arabiensis	-	2	indoor	simple
2016-04-28	1.58341e+06	12	female	NA	An. gambiae	yes	An. arabiensis	An. arabiensis	-	2	indoor	simple
2016-04-28	1584095	12	female	NA	An. gambiae	yes	An. arabiensis	An. arabiensis	-	2	indoor	simple
2016-04-28	1.5841e+06	12	female	NA	An. gambiae	yes	An. arabiensis	An. arabiensis	-	2	indoor	simple
2016-04-28	1.58333e+06	12	female	NA	An. gambiae	yes	An. arabiensis	An. arabiensis	-	2	indoor	simple
2016-04-28	1.58446e+06	12	female	NA	An. gambiae	yes	An. arabiensis	An. arabiensis	-	2	indoor	simple
2016-04-28	1.58328e+06	12	female	NA	An. gambiae	yes	An. arabiensis	An. arabiensis	-	2	indoor	simple
2016-04-28	1.58329e+06	12	female	NA	An. gambiae	yes	An. arabiensis	An. arabiensis	-	2	indoor	simple
2016-04-28	1.58328e+06	12	female	NA	An. gambiae	yes	An. arabiensis	An. arabiensis	-	2	indoor	simple
2016-04-28	1.58328e+06	12	female	NA	An. gambiae	yes	An. arabiensis	An. arabiensis	-	2	indoor	simple
2016-04-28	1.58313e+06	12	female	NA	An. gambiae	yes	An. arabiensis	An. arabiensis	-	2	indoor	simple
2016-04-28	1.58346e+06	12	female	NA	indetermined	no	NA	indetermined	NA	2	indoor	simple
2016-04-28	1.58348e+06	12	female	NA	An. gambiae	yes	An. arabiensis	An. arabiensis	-	2	indoor	simple
2016-04-28	1.58348e+06	12	female	NA	An. gambiae	yes	An. arabiensis	An. arabiensis	-	2	indoor	simple
2016-04-28	1.58346e+06	12	female	NA	An. gambiae	yes	An. arabiensis	An. arabiensis	-	2	indoor	simple
2016-04-28	1.58332e+06	12	female	NA	An. gambiae	yes	An. arabiensis	An. arabiensis	-	2	indoor	simple
2016-04-28	1.58332e+06	12	female	NA	An. gambiae	yes	An. arabiensis	An. arabiensis	-	2	indoor	simple
2016-04-28	1.58311e+06	12	female	NA	An. gambiae	yes	An. arabiensis	An. arabiensis	-	2	indoor	simple
2016-04-28	1.58311e+06	12	female	NA	An. gambiae	yes	An. arabiensis	An. arabiensis	-	2	indoor	simple
2016-04-28	1.5841e+06	12	female	NA	An. gambiae	yes	An. arabiensis	An. arabiensis	-	2	indoor	simple
2016-04-28	1.58453e+06	12	female	NA	An. gambiae	yes	An. arabiensis	An. arabiensis	-	2	indoor	simple
2016-04-28	1.58404e+06	12	female	NA	An. gambiae	yes	An. arabiensis	An. arabiensis	-	2	indoor	simple
2016-04-28	1.58455e+06	12	female	NA	An. gambiae	yes	An. arabiensis	An. arabiensis	-	2	indoor	simple
2016-04-28	1.58454e+06	12	female	NA	An. gambiae	yes	An. arabiensis	An. arabiensis	-	2	indoor	simple
2016-04-28	1.58454e+06	12	female	NA	An. gambiae	yes	An. arabiensis	An. arabiensis	-	2	indoor	simple
2016-04-28	1.58455e+06	12	female	NA	An. gambiae	yes	An. arabiensis	An. arabiensis	-	2	indoor	simple
2016-04-28	1.58454e+06	12	female	NA	An. gambiae	yes	An. arabiensis	An. arabiensis	NA	2	indoor	simple
2016-04-28	1.58454e+06	12	female	NA	An. gambiae	yes	An. arabiensis	An. arabiensis	-	2	indoor	simple
2016-04-28	1.58453e+06	12	female	NA	An. gambiae	yes	An. arabiensis	An. arabiensis	-	2	indoor	simple
2016-04-28	1584574	12	female	NA	An. gambiae	yes	An. arabiensis	An. arabiensis	-	2	indoor	simple
2016-04-28	1584532	12	female	NA	An. gambiae	yes	An. arabiensis	An. arabiensis	NA	2	indoor	simple
2016-04-28	1.58448e+06	12	female	NA	An. gambiae	yes	An. arabiensis	An. arabiensis	-	2	indoor	simple
2016-04-28	1.58456e+06	12	female	NA	An. gambiae	yes	An. arabiensis	An. arabiensis	-	2	indoor	simple
2016-04-28	1.58455e+06	12	female	NA	An. gambiae	yes	An. arabiensis	An. arabiensis	-	2	indoor	simple
2016-04-28	1.58404e+06	12	female	NA	An. gambiae	yes	An. arabiensis	An. arabiensis	-	2	indoor	simple
2016-04-28	1.58404e+06	12	female	NA	An. gambiae	yes	An. arabiensis	An. arabiensis	NA	2	indoor	simple
2016-04-28	1.58404e+06	12	female	NA	An. gambiae	yes	An. arabiensis	An. arabiensis	-	2	indoor	simple
2016-04-28	1.58455e+06	12	female	NA	An. gambiae	yes	An. arabiensis	An. arabiensis	-	2	indoor	simple
2016-04-28	1.58455e+06	12	female	NA	An. gambiae	yes	An. arabiensis	An. arabiensis	-	2	indoor	simple
2016-04-28	1.58404e+06	12	female	NA	An. gambiae	yes	An. arabiensis	An. arabiensis	NA	2	indoor	simple
2016-04-28	1.58404e+06	12	female	NA	An. gambiae	yes	An. arabiensis	An. arabiensis	NA	2	indoor	simple
2016-04-28	1.58455e+06	12	female	NA	An. gambiae	yes	An. arabiensis	An. arabiensis	NA	2	indoor	simple
2016-04-28	1.58404e+06	12	female	NA	An. gambiae	yes	An. arabiensis	An. arabiensis	-	2	indoor	simple
2016-04-28	1.58403e+06	12	female	NA	An. gambiae	yes	An. arabiensis	An. arabiensis	-	2	indoor	simple
2016-04-28	1584037	12	female	NA	An. gambiae	yes	An. merus	An. merus	-	2	indoor	simple
2016-04-28	1.58404e+06	12	female	NA	An. gambiae	yes	An. merus	An. merus	-	2	indoor	simple
2016-04-28	1.58456e+06	12	female	NA	An. gambiae	yes	An. arabiensis	An. arabiensis	-	2	indoor	simple
2016-04-28	1.58403e+06	12	female	NA	An. gambiae	yes	An. arabiensis	An. arabiensis	-	2	indoor	simple
2016-04-28	1.58403e+06	12	female	NA	An. gambiae	yes	An. arabiensis	An. arabiensis	-	2	indoor	simple
2016-04-28	1.5835e+06	12	female	NA	An. gambiae	yes	An. arabiensis	An. arabiensis	-	2	indoor	simple
2016-04-28	1.58325e+06	12	female	NA	An. gambiae	yes	An. merus	An. merus	-	2	indoor	simple
2016-04-28	1.58415e+06	5	female	00:00:00	An. gambiae	yes	An. arabiensis	An. arabiensis	-	2	indoor	rotator
2016-04-28	1.58416e+06	5	female	00:00:00	An. gambiae	yes	An. arabiensis	An. arabiensis	-	2	indoor	rotator
2016-04-28	1.58405e+06	5	female	00:00:00	An. gambiae	yes	An. arabiensis	An. arabiensis	-	2	indoor	rotator
2016-04-28	1.58326e+06	5	female	00:00:00	An. gambiae	yes	An. arabiensis	An. arabiensis	-	2	indoor	rotator
2016-04-28	1584053	5	female	00:00:00	An. gambiae	yes	An. arabiensis	An. arabiensis	-	2	indoor	rotator
2016-04-28	1.58405e+06	5	female	00:00:00	An. gambiae	yes	An. arabiensis	An. arabiensis	-	2	indoor	rotator
2016-04-28	1.58405e+06	5	female	00:00:00	An. gambiae	yes	An. arabiensis	An. arabiensis	-	2	indoor	rotator
2016-04-28	1.58405e+06	5	female	00:00:00	An. gambiae	yes	An. arabiensis	An. arabiensis	-	2	indoor	rotator
2016-04-28	1.58405e+06	5	female	00:00:00	An. gambiae	yes	An. arabiensis	An. arabiensis	-	2	indoor	rotator
2016-04-28	1.58405e+06	5	female	00:00:00	An. gambiae	yes	An. arabiensis	An. arabiensis	-	2	indoor	rotator
2016-04-28	1.58405e+06	5	female	00:00:00	An. gambiae	yes	An. arabiensis	An. arabiensis	-	2	indoor	rotator
2016-04-28	1.58341e+06	5	female	00:00:00	An. gambiae	yes	An. arabiensis	An. arabiensis	-	2	indoor	rotator
2016-04-28	1.58355e+06	5	female	00:00:00	An. gambiae	yes	An. arabiensis	An. arabiensis	-	2	indoor	rotator
2016-04-28	1.58355e+06	5	female	00:00:00	An. gambiae	yes	An. arabiensis	An. arabiensis	-	2	indoor	rotator
2016-04-28	1583696	5	female	00:00:00	An. gambiae	yes	An. arabiensis	An. arabiensis	-	2	indoor	rotator
2016-04-28	1.58355e+06	5	female	00:00:00	An. gambiae	yes	An. arabiensis	An. arabiensis	-	2	indoor	rotator
2016-04-28	1.58355e+06	5	female	00:00:00	An. gambiae	yes	An. arabiensis	An. arabiensis	-	2	indoor	rotator
2016-04-28	1.58397e+06	5	female	00:00:00	An. gambiae	yes	An. arabiensis	An. arabiensis	-	2	indoor	rotator
2016-04-28	1.58397e+06	5	female	00:00:00	An. gambiae	yes	An. arabiensis	An. arabiensis	-	2	indoor	rotator
2016-04-28	1.58398e+06	5	female	00:00:00	An. gambiae	yes	An. arabiensis	An. arabiensis	-	2	indoor	rotator
2016-04-28	1.58399e+06	5	female	00:00:00	An. gambiae	yes	An. arabiensis	An. arabiensis	-	2	indoor	rotator
2016-04-28	1.58352e+06	5	female	00:00:00	An. gambiae	yes	An. arabiensis	An. arabiensis	-	2	indoor	rotator
2016-04-28	1.58349e+06	5	female	00:00:00	An. gambiae	yes	An. arabiensis	An. arabiensis	-	2	indoor	rotator
2016-04-28	1.58349e+06	5	female	00:00:00	An. gambiae	yes	An. arabiensis	An. arabiensis	-	2	indoor	rotator
2016-04-28	1.58349e+06	5	female	00:00:00	An. gambiae	yes	An. arabiensis	An. arabiensis	-	2	indoor	rotator
2016-04-28	1.5835e+06	5	female	00:00:00	An. gambiae	yes	An. gambiae ss	An. gambiae ss	-	2	indoor	rotator
2016-04-28	1.58349e+06	5	female	00:00:00	An. gambiae	yes	An. arabiensis	An. arabiensis	-	2	indoor	rotator
2016-04-28	1.58349e+06	5	female	00:00:00	An. gambiae	yes	An. arabiensis	An. arabiensis	-	2	indoor	rotator
2016-04-28	1.58349e+06	5	female	00:00:00	An. gambiae	yes	An. arabiensis	An. arabiensis	-	2	indoor	rotator
2016-04-28	1.5835e+06	5	female	00:00:00	An. gambiae	yes	An. arabiensis	An. arabiensis	-	2	indoor	rotator
2016-04-28	1583498	5	female	00:00:00	An. gambiae	yes	An. arabiensis	An. arabiensis	-	2	indoor	rotator
2016-04-28	1.58341e+06	5	female	00:00:00	An. gambiae	yes	An. arabiensis	An. arabiensis	+	2	indoor	rotator
2016-04-28	1.58349e+06	5	female	00:00:00	An. gambiae	yes	An. arabiensis	An. arabiensis	-	2	indoor	rotator
2016-04-28	1.58354e+06	5	female	00:00:00	An. gambiae	yes	An. arabiensis	An. arabiensis	-	2	indoor	rotator
2016-04-28	1.58351e+06	5	female	00:00:00	An. gambiae	yes	An. arabiensis	An. arabiensis	-	2	indoor	rotator
2016-04-28	1.58391e+06	5	female	00:00:00	An. gambiae	yes	An. arabiensis	An. arabiensis	-	2	indoor	rotator
2016-04-28	1.58391e+06	5	female	00:00:00	An. gambiae	yes	An. arabiensis	An. arabiensis	-	2	indoor	rotator
2016-04-28	1.58341e+06	5	female	00:00:00	An. gambiae	yes	An. arabiensis	An. arabiensis	-	2	indoor	rotator
2016-04-28	1583539	5	female	00:00:00	An. gambiae	yes	An. arabiensis	An. arabiensis	-	2	indoor	rotator
2016-04-28	1.58352e+06	5	female	00:00:00	An. gambiae	yes	An. arabiensis	An. arabiensis	-	2	indoor	rotator
2016-04-28	1.58352e+06	5	female	00:00:00	An. gambiae	yes	An. arabiensis	An. arabiensis	-	2	indoor	rotator
2016-04-28	1.58352e+06	5	female	00:00:00	An. gambiae	yes	An. arabiensis	An. arabiensis	-	2	indoor	rotator
2016-04-28	1.58352e+06	5	female	00:00:00	An. gambiae	yes	An. arabiensis	An. arabiensis	-	2	indoor	rotator
2016-04-28	1.58352e+06	5	female	00:00:00	An. gambiae	yes	An. arabiensis	An. arabiensis	-	2	indoor	rotator
2016-04-28	1.58352e+06	5	female	00:00:00	An. gambiae	yes	An. arabiensis	An. arabiensis	-	2	indoor	rotator
2016-04-28	1.58353e+06	5	female	00:00:00	An. gambiae	yes	An. arabiensis	An. arabiensis	-	2	indoor	rotator
2016-04-28	1583526	5	female	00:00:00	An. gambiae	yes	An. arabiensis	An. arabiensis	-	2	indoor	rotator
2016-04-28	1.58353e+06	5	female	00:00:00	indetermined	no	NA	indetermined	NA	2	indoor	rotator
2016-04-28	1.58353e+06	5	female	00:00:00	An. gambiae	yes	An. arabiensis	An. arabiensis	-	2	indoor	rotator
2016-04-28	1.58353e+06	5	female	00:00:00	An. gambiae	yes	An. arabiensis	An. arabiensis	-	2	indoor	rotator
2016-04-28	1.58399e+06	5	female	00:00:00	An. gambiae	yes	An. arabiensis	An. arabiensis	-	2	indoor	rotator
2016-04-28	1.58399e+06	5	female	00:00:00	An. gambiae	yes	An. arabiensis	An. arabiensis	-	2	indoor	rotator
2016-04-28	1.58399e+06	5	female	00:00:00	An. gambiae	yes	An. quadriannulatus	An. quadriannulatus	-	2	indoor	rotator
2016-04-28	1.58349e+06	6	female	NA	An. gambiae	yes	An. arabiensis	An. arabiensis	-	2	indoor	simple
2016-04-28	1.58352e+06	6	female	NA	An. gambiae	yes	An. arabiensis	An. arabiensis	-	2	indoor	simple
2016-04-28	1.58353e+06	6	female	NA	An. gambiae	yes	An. arabiensis	An. arabiensis	-	2	indoor	simple
2016-04-28	1.58353e+06	6	female	NA	An. funestus	yes	An. rivulorum	An. rivulorum	NA	2	indoor	simple
2016-04-28	1.58353e+06	6	female	NA	An. gambiae	yes	An. arabiensis	An. arabiensis	-	2	indoor	simple
2016-04-28	1583993	6	female	NA	An. gambiae	yes	An. arabiensis	An. arabiensis	-	2	indoor	simple
2016-04-28	1.58353e+06	6	female	NA	An. gambiae	yes	An. arabiensis	An. arabiensis	-	2	indoor	simple
2016-04-28	1.58406e+06	6	female	NA	An. gambiae	yes	An. arabiensis	An. arabiensis	-	2	indoor	simple
2016-04-28	1.58445e+06	7	female	NA	An. gambiae	yes	An. arabiensis	An. arabiensis	-	1	indoor	simple
2016-04-28	1.58353e+06	7	female	NA	An. gambiae	yes	An. arabiensis	An. arabiensis	-	1	indoor	simple
2016-04-28	1583513	7	female	NA	An. gambiae	yes	An. arabiensis	An. arabiensis	NA	1	indoor	simple
2016-04-28	1.58328e+06	7	female	NA	An. gambiae	yes	An. arabiensis	An. arabiensis	NA	1	indoor	simple
2016-04-28	1.58348e+06	7	female	NA	An. gambiae	yes	An. arabiensis	An. arabiensis	NA	1	indoor	simple
2016-04-28	1.58352e+06	7	female	NA	An. gambiae	yes	An. arabiensis	An. arabiensis	-	1	indoor	simple
2016-04-28	1.58367e+06	7	female	NA	An. gambiae	yes	An. arabiensis	An. arabiensis	-	1	indoor	simple
2016-04-28	1.58348e+06	7	female	NA	An. gambiae	yes	An. arabiensis	An. arabiensis	-	1	indoor	simple
2016-04-28	1.58348e+06	7	female	NA	An. gambiae	yes	An. arabiensis	An. arabiensis	-	1	indoor	simple
2016-04-28	1.58348e+06	7	female	NA	An. gambiae	no	NA	An. gambiae s.l.	-	1	indoor	simple
2016-04-28	1.58398e+06	7	female	NA	An. gambiae	yes	An. arabiensis	An. arabiensis	-	1	indoor	simple
2016-04-28	1.58398e+06	7	female	NA	An. gambiae	yes	An. arabiensis	An. arabiensis	-	1	indoor	simple
2016-04-28	1583977	7	female	NA	An. gambiae	yes	An. arabiensis	An. arabiensis	-	1	indoor	simple
2016-04-28	1.5833e+06	7	female	NA	An. gambiae	yes	An. arabiensis	An. arabiensis	NA	1	indoor	simple
2016-04-28	1.58339e+06	7	female	NA	An. gambiae	yes	An. arabiensis	An. arabiensis	-	1	indoor	simple
2016-04-28	1.58341e+06	7	female	NA	An. gambiae	yes	An. arabiensis	An. arabiensis	-	1	indoor	simple
2016-04-28	1.58399e+06	7	female	NA	An. gambiae	no	NA	An. gambiae s.l.	-	1	indoor	simple
2016-04-28	1.58399e+06	7	female	NA	An. gambiae	yes	An. arabiensis	An. arabiensis	-	1	indoor	simple
2016-04-28	1.58399e+06	7	female	NA	An. gambiae	yes	An. arabiensis	An. arabiensis	-	1	indoor	simple
2016-04-28	1.58348e+06	7	female	NA	An. gambiae	yes	An. arabiensis	An. arabiensis	-	1	indoor	simple
2016-04-28	1.58399e+06	7	female	NA	An. gambiae	yes	An. arabiensis	An. arabiensis	-	1	indoor	simple
2016-04-28	1583485	7	female	NA	An. gambiae	yes	An. arabiensis	An. arabiensis	-	1	indoor	simple
2016-04-28	1.58349e+06	7	female	NA	An. gambiae	yes	An. merus	An. merus	-	1	indoor	simple
2016-04-28	1.58348e+06	7	female	NA	An. gambiae	yes	An. merus	An. merus	-	1	indoor	simple
2016-04-28	1.5835e+06	7	female	NA	An. gambiae	yes	An. arabiensis	An. arabiensis	-	1	indoor	simple
2016-04-28	1.5835e+06	7	female	NA	An. gambiae	yes	An. arabiensis	An. arabiensis	NA	1	indoor	simple
2016-04-28	1.58351e+06	7	female	NA	An. gambiae	yes	An. arabiensis	An. arabiensis	-	1	indoor	simple
2016-04-28	1.5835e+06	7	female	NA	An. gambiae	yes	An. merus	An. merus	-	1	indoor	simple
2016-04-28	1.5835e+06	7	female	NA	An. gambiae	yes	An. arabiensis	An. arabiensis	-	1	indoor	simple
2016-04-28	1.58351e+06	7	female	NA	An. gambiae	yes	An. arabiensis	An. arabiensis	-	1	indoor	simple
2016-04-28	1.58351e+06	7	female	NA	An. gambiae	yes	An. arabiensis	An. arabiensis	-	1	indoor	simple
2016-04-28	1.58351e+06	7	female	NA	An. gambiae	yes	An. arabiensis	An. arabiensis	-	1	indoor	simple
2016-04-28	1.58351e+06	7	female	NA	An. gambiae	yes	An. arabiensis	An. arabiensis	-	1	indoor	simple
2016-04-28	1.58405e+06	7	female	NA	An. gambiae	yes	An. arabiensis	An. arabiensis	-	1	indoor	simple
2016-04-28	1.58351e+06	7	female	NA	An. gambiae	yes	An. arabiensis	An. arabiensis	-	1	indoor	simple
2016-04-28	1.58406e+06	7	female	NA	An. gambiae	yes	An. arabiensis	An. arabiensis	-	1	indoor	simple
2016-04-28	1.58351e+06	7	female	NA	An. gambiae	yes	An. arabiensis	An. arabiensis	-	1	indoor	simple
2016-04-28	1.58454e+06	7	female	NA	An. gambiae	yes	An. arabiensis	An. arabiensis	-	1	indoor	simple
2016-04-28	1.58453e+06	7	female	NA	An. gambiae	yes	An. arabiensis	An. arabiensis	-	1	indoor	simple
2016-04-28	1.58354e+06	7	female	NA	An. gambiae	yes	An. arabiensis	An. arabiensis	-	1	indoor	simple
2016-04-28	1.58328e+06	7	female	NA	An. gambiae	yes	An. merus	An. merus	-	1	indoor	simple
2016-04-28	1.58351e+06	7	female	NA	An. gambiae	yes	An. arabiensis	An. arabiensis	-	1	indoor	simple
2016-04-28	1.58354e+06	7	female	NA	An. gambiae	yes	An. arabiensis	An. arabiensis	-	1	indoor	simple
2016-04-28	1.58354e+06	7	female	NA	An. gambiae	yes	An. arabiensis	An. arabiensis	-	1	indoor	simple
2016-04-28	1.58352e+06	7	female	NA	An. gambiae	yes	An. arabiensis	An. arabiensis	NA	1	indoor	simple
2016-04-28	1.58354e+06	7	female	NA	An. gambiae	yes	An. merus	An. merus	-	1	indoor	simple
2016-04-28	1583542	7	female	NA	An. gambiae	yes	An. arabiensis	An. arabiensis	-	1	indoor	simple
2016-04-28	1.58354e+06	7	female	NA	An. gambiae	yes	An. arabiensis	An. arabiensis	-	1	indoor	simple
2016-04-28	1.58348e+06	7	female	NA	An. gambiae	yes	An. arabiensis	An. arabiensis	-	1	indoor	simple
2016-04-28	1.58414e+06	7	female	NA	An. gambiae	yes	An. arabiensis	An. arabiensis	-	1	indoor	simple
2016-04-28	1584136	7	female	NA	An. gambiae	yes	An. merus	An. merus	-	1	indoor	simple
2016-04-28	1.58414e+06	7	female	NA	An. gambiae	no	NA	An. gambiae s.l.	-	1	indoor	simple
2016-04-28	1.58413e+06	7	female	NA	An. gambiae	yes	An. arabiensis	An. arabiensis	-	1	indoor	simple
2016-04-28	1.58413e+06	7	female	NA	An. gambiae	yes	An. arabiensis	An. arabiensis	-	1	indoor	simple
2016-04-28	1.58413e+06	7	female	NA	An. gambiae	yes	An. arabiensis	An. arabiensis	-	1	indoor	simple
2016-04-28	1.58413e+06	7	female	NA	An. gambiae	yes	An. arabiensis	An. arabiensis	-	1	indoor	simple
2016-04-28	1.58411e+06	7	female	NA	An. gambiae	yes	An. arabiensis	An. arabiensis	NA	1	indoor	simple
2016-04-28	1.58411e+06	7	female	NA	An. gambiae	yes	An. arabiensis	An. arabiensis	-	1	indoor	simple
2016-04-28	1584107	7	female	NA	An. gambiae	yes	An. arabiensis	An. arabiensis	-	1	indoor	simple
2016-04-28	1.58411e+06	7	female	NA	An. gambiae	yes	An. arabiensis	An. arabiensis	-	1	indoor	simple
2016-04-28	1.58392e+06	11	female	NA	An. gambiae	yes	An. arabiensis	An. arabiensis	-	1	indoor	simple
2016-04-28	1.58391e+06	11	female	NA	An. gambiae	yes	An. arabiensis	An. arabiensis	-	1	indoor	simple
2016-04-28	1.58347e+06	11	female	NA	An. gambiae	yes	An. arabiensis	An. arabiensis	-	1	indoor	simple
2016-04-28	1.58315e+06	11	female	NA	An. gambiae	yes	An. arabiensis	An. arabiensis	-	1	indoor	simple
2016-04-28	1.58347e+06	11	female	NA	An. gambiae	yes	An. arabiensis	An. arabiensis	-	1	indoor	simple
2016-04-28	1.58338e+06	11	female	NA	An. gambiae	yes	An. arabiensis	An. arabiensis	-	1	indoor	simple
2016-04-28	1.58312e+06	11	female	NA	An. gambiae	yes	An. arabiensis	An. arabiensis	-	1	indoor	simple
2016-04-28	1583120	11	female	NA	An. gambiae	yes	An. arabiensis	An. arabiensis	-	1	indoor	simple
2016-04-28	1.58347e+06	11	female	NA	An. gambiae	yes	An. arabiensis	An. arabiensis	-	1	indoor	simple
2016-04-28	1.58328e+06	11	female	NA	An. gambiae	yes	An. arabiensis	An. arabiensis	-	1	indoor	simple
2016-04-28	1.58328e+06	11	female	NA	An. gambiae	yes	An. arabiensis	An. arabiensis	-	1	indoor	simple
2016-04-28	1.58328e+06	11	female	NA	An. gambiae	yes	An. arabiensis	An. arabiensis	-	1	indoor	simple
2016-04-28	1.58328e+06	11	female	NA	An. gambiae	yes	An. arabiensis	An. arabiensis	-	1	indoor	simple
2016-04-28	1.58347e+06	11	female	NA	An. gambiae	yes	An. arabiensis	An. arabiensis	-	1	indoor	simple
2016-04-28	1583472	11	female	NA	An. gambiae	yes	An. arabiensis	An. arabiensis	-	1	indoor	simple
2016-04-28	1.58347e+06	11	female	NA	An. gambiae	yes	An. arabiensis	An. arabiensis	-	1	indoor	simple
2016-04-28	1.58398e+06	11	female	NA	An. gambiae	yes	An. arabiensis	An. arabiensis	-	1	indoor	simple
2016-04-28	1.58338e+06	11	female	NA	An. gambiae	yes	An. arabiensis	An. arabiensis	-	1	indoor	simple
2016-04-28	1.58319e+06	11	female	NA	An. gambiae	yes	An. arabiensis	An. arabiensis	-	1	indoor	simple
2016-04-28	1.58447e+06	11	female	NA	An. gambiae	yes	An. arabiensis	An. arabiensis	-	1	indoor	simple
2016-04-28	1.58445e+06	11	female	NA	An. gambiae	yes	An. arabiensis	An. arabiensis	-	1	indoor	simple
2016-04-28	1.58338e+06	11	female	NA	An. gambiae	yes	An. arabiensis	An. arabiensis	-	1	indoor	simple
2016-04-28	1.58386e+06	11	female	NA	An. gambiae	yes	An. arabiensis	An. arabiensis	-	1	indoor	simple
2016-04-28	1.58324e+06	11	female	NA	An. gambiae	yes	An. arabiensis	An. arabiensis	-	1	indoor	simple
2016-04-28	1.58347e+06	11	female	NA	An. gambiae	yes	An. arabiensis	An. arabiensis	-	1	indoor	simple
2016-04-28	1.58315e+06	11	female	NA	An. gambiae	yes	An. arabiensis	An. arabiensis	-	1	indoor	simple
2016-04-28	1583117	11	female	NA	An. gambiae	yes	An. arabiensis	An. arabiensis	-	1	indoor	simple
2016-04-28	1.58323e+06	11	female	NA	An. gambiae	yes	An. arabiensis	An. arabiensis	-	1	indoor	simple
2016-04-28	1.58311e+06	11	female	NA	An. gambiae	yes	An. arabiensis	An. arabiensis	-	1	indoor	simple
2016-04-28	1.58323e+06	11	female	NA	An. gambiae	yes	An. arabiensis	An. arabiensis	-	1	indoor	simple
2016-04-28	1.58311e+06	11	female	NA	An. gambiae	yes	An. arabiensis	An. arabiensis	-	1	indoor	simple
2016-04-28	1.58406e+06	11	female	NA	An. gambiae	yes	An. arabiensis	An. arabiensis	-	1	indoor	simple
2016-04-28	1.58405e+06	11	female	NA	An. gambiae	yes	An. arabiensis	An. arabiensis	-	1	indoor	simple
2016-04-29	1.58448e+06	5	female	00:00:00	An. gambiae	yes	An. arabiensis	An. arabiensis	-	1	indoor	rotator
2016-04-29	1.58448e+06	5	female	00:00:00	An. gambiae	yes	An. arabiensis	An. arabiensis	-	1	indoor	rotator
2016-04-29	1.58409e+06	5	female	00:00:00	An. gambiae	yes	An. arabiensis	An. arabiensis	-	1	indoor	rotator
2016-04-29	1.58447e+06	5	female	00:00:00	An. gambiae	yes	An. arabiensis	An. arabiensis	-	1	indoor	rotator
2016-04-29	1.58446e+06	5	female	00:00:00	An. gambiae	yes	An. arabiensis	An. arabiensis	-	1	indoor	rotator
2016-04-29	1.58448e+06	5	female	00:00:00	An. gambiae	yes	An. arabiensis	An. arabiensis	-	1	indoor	rotator
2016-04-29	1.58409e+06	5	female	00:00:00	An. gambiae	yes	An. arabiensis	An. arabiensis	-	1	indoor	rotator
2016-04-29	1.58415e+06	5	female	00:00:00	An. gambiae	yes	An. arabiensis	An. arabiensis	-	1	indoor	rotator
2016-04-29	1.58409e+06	5	female	00:00:00	An. gambiae	yes	An. arabiensis	An. arabiensis	-	1	indoor	rotator
2016-04-29	1.58449e+06	5	female	00:00:00	An. gambiae	yes	An. arabiensis	An. arabiensis	-	1	indoor	rotator
2016-04-29	1.58406e+06	5	female	00:00:00	An. gambiae	yes	An. arabiensis	An. arabiensis	-	1	indoor	rotator
2016-04-29	1.58312e+06	5	female	00:00:00	An. gambiae	yes	An. arabiensis	An. arabiensis	-	1	indoor	rotator
2016-04-29	1.58323e+06	5	female	00:00:00	An. gambiae	yes	An. arabiensis	An. arabiensis	-	1	indoor	rotator
2016-04-29	1.58323e+06	5	female	00:00:00	An. gambiae	yes	An. arabiensis	An. arabiensis	-	1	indoor	rotator
2016-04-29	1.58332e+06	5	female	00:00:00	An. gambiae	yes	An. arabiensis	An. arabiensis	-	1	indoor	rotator
2016-04-29	1.58332e+06	5	female	00:00:00	An. gambiae	yes	An. arabiensis	An. arabiensis	-	1	indoor	rotator
2016-04-29	1.58321e+06	5	female	00:00:00	An. gambiae	yes	An. arabiensis	An. arabiensis	-	1	indoor	rotator
2016-04-29	1.58332e+06	5	female	00:00:00	An. gambiae	yes	An. arabiensis	An. arabiensis	-	1	indoor	rotator
2016-04-29	1.58332e+06	5	female	00:00:00	An. gambiae	yes	An. arabiensis	An. arabiensis	-	1	indoor	rotator
2016-04-29	1583315	5	female	00:00:00	An. gambiae	yes	An. arabiensis	An. arabiensis	-	1	indoor	rotator
2016-04-29	1.58331e+06	5	female	00:00:00	An. gambiae	yes	An. arabiensis	An. arabiensis	-	1	indoor	rotator
2016-04-29	1.58311e+06	5	female	00:00:00	An. gambiae	yes	An. merus	An. merus	-	1	indoor	rotator
2016-04-29	1.58331e+06	5	female	00:00:00	An. gambiae	yes	An. arabiensis	An. arabiensis	-	1	indoor	rotator
2016-04-29	1583386	5	female	00:00:00	An. gambiae	yes	An. arabiensis	An. arabiensis	-	1	indoor	rotator
2016-04-29	1.58339e+06	5	female	00:00:00	An. gambiae	yes	An. arabiensis	An. arabiensis	-	1	indoor	rotator
2016-04-29	1.58389e+06	5	female	00:00:00	An. gambiae	yes	An. arabiensis	An. arabiensis	-	1	indoor	rotator
2016-04-29	1.58342e+06	5	female	00:00:00	An. gambiae	yes	An. arabiensis	An. arabiensis	-	1	indoor	rotator
2016-04-29	1.58339e+06	5	female	00:00:00	An. gambiae	yes	An. arabiensis	An. arabiensis	-	1	indoor	rotator
2016-04-29	1.58322e+06	5	female	00:00:00	An. gambiae	yes	An. arabiensis	An. arabiensis	-	1	indoor	rotator
2016-04-29	1.58339e+06	5	female	00:00:00	An. gambiae	yes	An. arabiensis	An. arabiensis	-	1	indoor	rotator
2016-04-29	1.5839e+06	5	female	00:00:00	An. gambiae	yes	An. arabiensis	An. arabiensis	-	1	indoor	rotator
2016-04-29	1.58391e+06	5	female	00:00:00	An. gambiae	yes	An. arabiensis	An. arabiensis	-	1	indoor	rotator
2016-04-29	1584561	5	female	00:00:00	An. gambiae	yes	An. arabiensis	An. arabiensis	-	1	indoor	rotator
2016-04-29	1.58456e+06	5	female	00:00:00	An. gambiae	yes	An. arabiensis	An. arabiensis	-	1	indoor	rotator
2016-04-29	1.58317e+06	5	female	00:00:00	An. gambiae	yes	An. arabiensis	An. arabiensis	-	1	indoor	rotator
2016-04-29	1.58319e+06	5	female	00:00:00	An. gambiae	yes	An. arabiensis	An. arabiensis	-	1	indoor	rotator
2016-04-29	1.58325e+06	5	female	00:00:00	An. gambiae	yes	An. arabiensis	An. arabiensis	-	1	indoor	rotator
2016-04-29	1.58331e+06	5	female	00:00:00	An. gambiae	yes	An. arabiensis	An. arabiensis	-	1	indoor	rotator
2016-04-29	1.58323e+06	5	female	00:00:00	An. gambiae	yes	An. merus	An. merus	-	1	indoor	rotator
2016-04-29	1.58331e+06	5	female	00:00:00	An. gambiae	yes	An. arabiensis	An. arabiensis	-	1	indoor	rotator
2016-04-29	1.58331e+06	5	female	00:00:00	An. gambiae	yes	An. arabiensis	An. arabiensis	-	1	indoor	rotator
2016-04-29	1.58316e+06	6	female	NA	An. gambiae	yes	An. arabiensis	An. arabiensis	-	2	indoor	simple
2016-04-29	1.58317e+06	6	female	NA	An. gambiae	yes	An. arabiensis	An. arabiensis	-	2	indoor	simple
2016-04-29	1.58316e+06	6	female	NA	An. gambiae	yes	An. arabiensis	An. arabiensis	-	2	indoor	simple
2016-04-29	1.58317e+06	6	female	NA	An. gambiae	yes	An. arabiensis	An. arabiensis	-	2	indoor	simple
2016-04-29	1.58311e+06	11	female	NA	An. gambiae	yes	An. arabiensis	An. arabiensis	-	1	indoor	simple
2016-04-29	1.58311e+06	11	female	NA	An. gambiae	yes	An. arabiensis	An. arabiensis	-	1	indoor	simple
2016-04-29	1.58318e+06	11	female	NA	An. gambiae	yes	An. arabiensis	An. arabiensis	-	1	indoor	simple
2016-04-29	1.58318e+06	11	female	NA	An. gambiae	yes	An. arabiensis	An. arabiensis	-	1	indoor	simple
2016-04-29	1.58318e+06	11	female	NA	An. gambiae	yes	An. arabiensis	An. arabiensis	-	1	indoor	simple
2016-04-29	1.58341e+06	11	female	NA	An. gambiae	yes	An. merus	An. merus	-	1	indoor	simple
2016-04-29	1.58312e+06	11	female	NA	An. gambiae	yes	An. arabiensis	An. arabiensis	-	1	indoor	simple
2016-04-29	1.58312e+06	11	female	NA	An. gambiae	yes	An. arabiensis	An. arabiensis	-	1	indoor	simple
2016-04-29	1.58345e+06	11	female	NA	An. gambiae	yes	An. arabiensis	An. arabiensis	-	1	indoor	simple
2016-04-29	1.58346e+06	11	female	NA	An. gambiae	yes	An. arabiensis	An. arabiensis	-	1	indoor	simple
2016-04-29	1583456	11	female	NA	An. gambiae	yes	An. arabiensis	An. arabiensis	-	1	indoor	simple
2016-04-29	1.58392e+06	11	female	NA	An. gambiae	yes	An. merus	An. merus	-	1	indoor	simple
2016-04-29	1.58392e+06	11	female	NA	An. gambiae	yes	An. arabiensis	An. arabiensis	-	1	indoor	simple
2016-04-29	1.58346e+06	11	female	NA	An. gambiae	yes	An. arabiensis	An. arabiensis	-	1	indoor	simple
2016-04-29	1.58346e+06	11	female	NA	An. gambiae	yes	An. arabiensis	An. arabiensis	+	1	indoor	simple
2016-04-29	1.58315e+06	11	female	NA	An. gambiae	yes	An. arabiensis	An. arabiensis	-	1	indoor	simple
2016-04-29	1.58318e+06	11	female	NA	An. gambiae	yes	An. arabiensis	An. arabiensis	-	1	indoor	simple
2016-04-29	1.58318e+06	11	female	NA	An. gambiae	yes	An. arabiensis	An. arabiensis	-	1	indoor	simple
2016-04-29	1.58315e+06	11	female	NA	An. gambiae	yes	An. quadriannulatus	An. quadriannulatus	-	1	indoor	simple
2016-04-29	1.58313e+06	11	female	NA	An. gambiae	yes	An. arabiensis	An. arabiensis	-	1	indoor	simple
2016-04-29	1.58313e+06	11	female	NA	An. gambiae	yes	An. arabiensis	An. arabiensis	-	1	indoor	simple
2016-04-29	1583328	11	female	NA	An. gambiae	yes	An. arabiensis	An. arabiensis	-	1	indoor	simple
2016-04-29	1.58333e+06	11	female	NA	An. gambiae	yes	An. arabiensis	An. arabiensis	-	1	indoor	simple
2016-04-29	1.58313e+06	11	female	NA	An. gambiae	yes	An. arabiensis	An. arabiensis	-	1	indoor	simple
2016-04-29	1.58313e+06	11	female	NA	An. gambiae	yes	An. arabiensis	An. arabiensis	-	1	indoor	simple
2016-04-29	1.58315e+06	11	female	NA	An. gambiae	no	NA	An. gambiae s.l.	-	1	indoor	simple
2016-04-29	1.58317e+06	11	female	NA	An. gambiae	no	NA	An. gambiae s.l.	-	1	indoor	simple
2016-04-29	1.58312e+06	11	female	NA	An. gambiae	yes	An. arabiensis	An. arabiensis	-	1	indoor	simple
2016-04-29	1.58312e+06	11	female	NA	An. gambiae	no	NA	An. gambiae s.l.	-	1	indoor	simple
2016-04-29	1.58313e+06	11	female	NA	An. gambiae	yes	An. arabiensis	An. arabiensis	-	1	indoor	simple
2016-04-29	1.58312e+06	11	female	NA	An. gambiae	yes	An. arabiensis	An. arabiensis	-	1	indoor	simple
2016-04-29	1.58332e+06	11	female	NA	An. gambiae	yes	An. arabiensis	An. arabiensis	-	1	indoor	simple
2016-04-29	1583290	11	female	NA	An. gambiae	yes	An. arabiensis	An. arabiensis	-	1	indoor	simple
2016-04-29	1583469	11	female	NA	An. gambiae	yes	An. arabiensis	An. arabiensis	-	1	indoor	simple
2016-04-29	1.58307e+06	4	female	22:00:00	An. gambiae	yes	An. arabiensis	An. arabiensis	NA	1	indoor	rotator
2016-04-29	1.58394e+06	4	female	22:00:00	An. gambiae	no	NA	An. gambiae s.l.	NA	1	indoor	rotator
2016-04-29	1.58394e+06	4	female	22:00:00	An. gambiae	yes	An. arabiensis	An. arabiensis	-	1	indoor	rotator
2016-04-29	1.58394e+06	2	female	18:00:00	An. gambiae	yes	An. arabiensis	An. arabiensis	-	1	indoor	rotator
2016-04-29	1.58394e+06	5	female	00:00:00	An. gambiae	yes	An. arabiensis	An. arabiensis	NA	1	indoor	rotator
2016-04-29	1.58395e+06	6	female	02:00:00	An. gambiae	yes	An. arabiensis	An. arabiensis	-	1	indoor	rotator
2016-04-29	1.58395e+06	6	female	02:00:00	An. gambiae	yes	An. arabiensis	An. arabiensis	-	1	indoor	rotator
2016-04-29	1.58395e+06	6	female	02:00:00	An. gambiae	yes	An. arabiensis	An. arabiensis	-	1	indoor	rotator
2016-04-29	1.58307e+06	6	female	02:00:00	An. gambiae	yes	An. arabiensis	An. arabiensis	-	1	indoor	rotator
2016-04-29	1583935	12	female	NA	An. gambiae	no	NA	An. gambiae s.l.	-	2	indoor	simple
2016-04-29	1.58345e+06	12	female	NA	An. gambiae	yes	An. arabiensis	An. arabiensis	-	2	indoor	simple
2016-04-29	1.58345e+06	12	female	NA	An. gambiae	yes	An. arabiensis	An. arabiensis	-	2	indoor	simple
2016-04-29	1.58345e+06	12	female	NA	An. gambiae	yes	An. arabiensis	An. arabiensis	-	2	indoor	simple
2016-04-29	1.58345e+06	12	female	NA	An. gambiae	yes	An. arabiensis	An. arabiensis	-	2	indoor	simple
2016-04-29	1583443	12	female	NA	An. gambiae	yes	An. arabiensis	An. arabiensis	-	2	indoor	simple
2016-04-29	1.58344e+06	12	female	NA	An. gambiae	yes	An. arabiensis	An. arabiensis	NA	2	indoor	simple
2016-04-29	1.58344e+06	12	female	NA	An. gambiae	yes	An. arabiensis	An. arabiensis	-	2	indoor	simple
2016-04-29	1.58392e+06	12	female	NA	An. gambiae	yes	An. arabiensis	An. arabiensis	-	2	indoor	simple
2016-04-29	1.58389e+06	12	female	NA	An. gambiae	yes	An. arabiensis	An. arabiensis	NA	2	indoor	simple
2016-04-29	1.58316e+06	12	female	NA	An. gambiae	yes	An. arabiensis	An. arabiensis	-	2	indoor	simple
2016-04-29	1.58342e+06	12	female	NA	An. gambiae	yes	An. arabiensis	An. arabiensis	-	2	indoor	simple
2016-04-29	1.5839e+06	12	female	NA	An. gambiae	yes	An. arabiensis	An. arabiensis	-	2	indoor	simple
2016-04-29	1.58342e+06	12	female	NA	An. gambiae	yes	An. arabiensis	An. arabiensis	-	2	indoor	simple
2016-04-29	1.58397e+06	12	female	NA	An. gambiae	yes	An. arabiensis	An. arabiensis	-	2	indoor	simple
2016-04-29	1.58456e+06	12	female	NA	An. gambiae	yes	An. arabiensis	An. arabiensis	-	2	indoor	simple
2016-04-29	1584558	12	female	NA	An. gambiae	yes	An. arabiensis	An. arabiensis	-	2	indoor	simple
2016-04-29	1.58331e+06	12	female	NA	An. gambiae	yes	An. arabiensis	An. arabiensis	-	2	indoor	simple
2016-04-29	1.58331e+06	12	female	NA	An. gambiae	yes	An. merus	An. merus	-	2	indoor	simple
2016-04-29	1.58456e+06	12	female	NA	An. gambiae	no	NA	An. gambiae s.l.	-	2	indoor	simple
2016-04-29	1.58343e+06	12	female	NA	An. gambiae	yes	An. arabiensis	An. arabiensis	-	2	indoor	simple
2016-04-29	1.5833e+06	12	female	NA	An. gambiae	yes	An. arabiensis	An. arabiensis	-	2	indoor	simple
2016-04-29	1.5833e+06	12	female	NA	An. gambiae	yes	An. arabiensis	An. arabiensis	-	2	indoor	simple
2016-04-29	1.58325e+06	12	female	NA	An. gambiae	yes	An. arabiensis	An. arabiensis	-	2	indoor	simple
2016-04-29	1.58331e+06	12	female	NA	An. gambiae	yes	An. arabiensis	An. arabiensis	-	2	indoor	simple
2016-04-29	1.58331e+06	12	female	NA	An. gambiae	yes	An. arabiensis	An. arabiensis	-	2	indoor	simple
2016-04-29	1.5833e+06	12	female	NA	An. gambiae	yes	An. arabiensis	An. arabiensis	-	2	indoor	simple
2016-04-29	1.5833e+06	12	female	NA	An. gambiae	yes	An. arabiensis	An. arabiensis	-	2	indoor	simple
2016-04-29	1.58325e+06	12	female	NA	An. gambiae	yes	An. arabiensis	An. arabiensis	-	2	indoor	simple
2016-04-29	1.58325e+06	12	female	NA	An. gambiae	yes	An. arabiensis	An. arabiensis	-	2	indoor	simple
2016-04-29	1583245	12	female	NA	An. gambiae	yes	An. arabiensis	An. arabiensis	-	2	indoor	simple
2016-04-29	1.58324e+06	12	female	NA	An. gambiae	yes	An. merus	An. merus	-	2	indoor	simple
2016-04-29	1.58324e+06	12	female	NA	An. gambiae	yes	An. arabiensis	An. arabiensis	-	2	indoor	simple
2016-04-29	1.58386e+06	12	female	NA	An. gambiae	yes	An. arabiensis	An. arabiensis	-	2	indoor	simple
2016-04-29	1.58396e+06	12	female	NA	An. gambiae	yes	An. arabiensis	An. arabiensis	-	2	indoor	simple
2016-04-29	1.58324e+06	12	female	NA	An. gambiae	yes	An. arabiensis	An. arabiensis	-	2	indoor	simple
2016-04-29	1.58324e+06	12	female	NA	An. gambiae	yes	An. arabiensis	An. arabiensis	-	2	indoor	simple
2016-04-29	1.58324e+06	12	female	NA	An. gambiae	yes	An. arabiensis	An. arabiensis	-	2	indoor	simple
2016-04-29	1.58345e+06	12	female	NA	An. gambiae	yes	An. arabiensis	An. arabiensis	-	2	indoor	simple
2016-04-29	1.58389e+06	12	female	NA	An. gambiae	yes	An. arabiensis	An. arabiensis	-	2	indoor	simple
2016-04-29	1.58345e+06	12	female	NA	An. gambiae	yes	An. arabiensis	An. arabiensis	-	2	indoor	simple
2016-04-29	1.58345e+06	12	female	NA	An. gambiae	yes	An. arabiensis	An. arabiensis	-	2	indoor	simple
2016-04-29	1.58345e+06	12	female	NA	An. gambiae	yes	An. arabiensis	An. arabiensis	-	2	indoor	simple
2016-04-29	1.58403e+06	12	female	NA	An. gambiae	yes	An. arabiensis	An. arabiensis	-	2	indoor	simple
2016-04-29	1.58324e+06	12	female	NA	An. gambiae	yes	An. arabiensis	An. arabiensis	-	2	indoor	simple
2016-04-29	1.58308e+06	12	female	NA	An. gambiae	yes	An. arabiensis	An. arabiensis	-	2	indoor	simple
2016-04-29	1.58308e+06	12	female	NA	An. gambiae	yes	An. arabiensis	An. arabiensis	-	2	indoor	simple
2016-04-29	1.58307e+06	12	female	NA	An. gambiae	yes	An. arabiensis	An. arabiensis	-	2	indoor	simple
2016-04-29	1.58395e+06	12	female	NA	An. gambiae	yes	An. arabiensis	An. arabiensis	-	2	indoor	simple
2016-04-29	1.58308e+06	12	female	NA	An. gambiae	yes	An. arabiensis	An. arabiensis	-	2	indoor	simple
2016-04-29	1.58395e+06	12	female	NA	An. gambiae	yes	An. arabiensis	An. arabiensis	-	2	indoor	simple
2016-04-29	1.58423e+06	12	female	NA	An. gambiae	yes	An. arabiensis	An. arabiensis	-	2	indoor	simple
2016-04-29	1.58324e+06	12	female	NA	An. gambiae	yes	An. arabiensis	An. arabiensis	-	2	indoor	simple
2016-04-29	1.58323e+06	6	female	02:00:00	An. gambiae	yes	An. arabiensis	An. arabiensis	-	2	indoor	rotator
2016-04-29	1.58315e+06	6	female	02:00:00	An. gambiae	yes	An. arabiensis	An. arabiensis	-	2	indoor	rotator
2016-04-29	1.58324e+06	6	female	02:00:00	An. gambiae	yes	An. arabiensis	An. arabiensis	-	2	indoor	rotator
2016-04-29	1.58347e+06	3	female	20:00:00	An. gambiae	yes	An. arabiensis	An. arabiensis	-	2	indoor	rotator
2016-04-29	1.58324e+06	3	female	20:00:00	An. gambiae	yes	An. arabiensis	An. arabiensis	-	2	indoor	rotator
2016-04-29	1.58323e+06	3	female	20:00:00	An. gambiae	yes	An. arabiensis	An. arabiensis	-	2	indoor	rotator
2016-04-29	1.58318e+06	3	female	20:00:00	An. gambiae	yes	An. arabiensis	An. arabiensis	-	2	indoor	rotator
2016-04-29	1.58318e+06	3	female	20:00:00	An. gambiae	yes	An. arabiensis	An. arabiensis	-	2	indoor	rotator
2016-04-29	1583232	3	female	20:00:00	An. gambiae	yes	An. arabiensis	An. arabiensis	-	2	indoor	rotator
2016-04-29	1.58318e+06	3	female	20:00:00	An. gambiae	yes	An. arabiensis	An. arabiensis	-	2	indoor	rotator
2016-04-29	1.58316e+06	3	female	20:00:00	An. gambiae	yes	An. arabiensis	An. arabiensis	-	2	indoor	rotator
2016-04-29	1.58329e+06	3	female	20:00:00	An. gambiae	yes	An. arabiensis	An. arabiensis	-	2	indoor	rotator
2016-04-29	1.58334e+06	3	female	20:00:00	An. gambiae	yes	An. arabiensis	An. arabiensis	-	2	indoor	rotator
2016-04-29	1.58334e+06	3	female	20:00:00	An. gambiae	yes	An. arabiensis	An. arabiensis	-	2	indoor	rotator
2016-04-29	1.58311e+06	3	female	20:00:00	An. gambiae	yes	An. merus	An. merus	-	2	indoor	rotator
2016-04-29	1.58334e+06	3	female	20:00:00	An. gambiae	yes	An. arabiensis	An. arabiensis	-	2	indoor	rotator
2016-04-29	1583274	3	female	20:00:00	An. gambiae	yes	An. arabiensis	An. arabiensis	-	2	indoor	rotator
2016-04-29	1.58343e+06	3	female	20:00:00	An. gambiae	yes	An. arabiensis	An. arabiensis	-	2	indoor	rotator
2016-04-29	1.5838e+06	3	female	20:00:00	An. gambiae	yes	An. arabiensis	An. arabiensis	-	2	indoor	rotator
2016-04-29	1.58334e+06	3	female	20:00:00	An. gambiae	yes	An. arabiensis	An. arabiensis	-	2	indoor	rotator
2016-04-29	1.58334e+06	3	female	20:00:00	An. gambiae	yes	An. arabiensis	An. arabiensis	-	2	indoor	rotator
2016-04-29	1.58333e+06	3	female	20:00:00	An. gambiae	yes	An. arabiensis	An. arabiensis	-	2	indoor	rotator
2016-04-29	1583331	3	female	20:00:00	An. gambiae	yes	An. arabiensis	An. arabiensis	-	2	indoor	rotator
2016-04-29	1.58329e+06	3	female	20:00:00	An. gambiae	yes	An. arabiensis	An. arabiensis	-	2	indoor	rotator
2016-04-29	1.58329e+06	3	female	20:00:00	An. gambiae	yes	An. arabiensis	An. arabiensis	-	2	indoor	rotator
2016-04-29	1583287	3	female	20:00:00	An. gambiae	yes	An. arabiensis	An. arabiensis	-	2	indoor	rotator
2016-04-29	1.58333e+06	7	female	04:00:00	An. gambiae	yes	An. arabiensis	An. arabiensis	-	2	indoor	rotator
2016-04-29	1.58317e+06	7	female	04:00:00	An. gambiae	yes	An. arabiensis	An. arabiensis	-	2	indoor	rotator
2016-04-29	1.58414e+06	7	female	04:00:00	An. gambiae	yes	An. arabiensis	An. arabiensis	-	2	indoor	rotator
2016-04-29	1.58333e+06	4	female	22:00:00	An. gambiae	yes	An. arabiensis	An. arabiensis	-	2	indoor	rotator
2016-04-29	1.58415e+06	4	female	22:00:00	An. gambiae	yes	An. arabiensis	An. arabiensis	-	2	indoor	rotator
2016-04-29	1.58417e+06	4	female	22:00:00	An. gambiae	yes	An. arabiensis	An. arabiensis	-	2	indoor	rotator
2016-04-29	1.58448e+06	4	female	22:00:00	An. gambiae	yes	An. arabiensis	An. arabiensis	-	2	indoor	rotator
2016-04-29	1.58448e+06	4	female	22:00:00	An. gambiae	yes	An. arabiensis	An. arabiensis	-	2	indoor	rotator
2016-04-29	1.58414e+06	4	female	22:00:00	An. gambiae	yes	An. arabiensis	An. arabiensis	-	2	indoor	rotator
2016-04-29	1.58448e+06	4	female	22:00:00	An. gambiae	yes	An. arabiensis	An. arabiensis	-	2	indoor	rotator
2016-04-29	1.58414e+06	4	female	22:00:00	An. gambiae	no	NA	An. gambiae s.l.	-	2	indoor	rotator
2016-04-29	1.58343e+06	4	female	22:00:00	An. gambiae	yes	An. merus	An. merus	-	2	indoor	rotator
2016-04-29	1.58414e+06	4	female	22:00:00	An. gambiae	yes	An. arabiensis	An. arabiensis	-	2	indoor	rotator
2016-04-29	1.58338e+06	4	female	22:00:00	An. gambiae	yes	An. arabiensis	An. arabiensis	-	2	indoor	rotator
2016-04-29	1.58407e+06	4	female	22:00:00	An. gambiae	yes	An. arabiensis	An. arabiensis	-	2	indoor	rotator
2016-04-29	1584066	4	female	22:00:00	An. gambiae	yes	An. arabiensis	An. arabiensis	-	2	indoor	rotator
2016-04-29	1.58414e+06	5	female	00:00:00	An. gambiae	yes	An. arabiensis	An. arabiensis	-	2	indoor	rotator
2016-04-29	1.58448e+06	5	female	00:00:00	An. gambiae	yes	An. arabiensis	An. arabiensis	-	2	indoor	rotator
2016-04-29	1.58396e+06	5	female	00:00:00	An. gambiae	yes	An. arabiensis	An. arabiensis	-	2	indoor	rotator
2016-04-29	1.58387e+06	5	female	00:00:00	An. gambiae	yes	An. arabiensis	An. arabiensis	-	2	indoor	rotator
2016-04-29	1.58393e+06	5	female	00:00:00	An. gambiae	yes	An. arabiensis	An. arabiensis	-	2	indoor	rotator
2016-04-29	1.58394e+06	5	female	00:00:00	An. gambiae	yes	An. arabiensis	An. arabiensis	-	2	indoor	rotator
2016-04-29	1.58396e+06	5	female	00:00:00	An. gambiae	yes	An. arabiensis	An. arabiensis	-	2	indoor	rotator
2016-04-29	1.58394e+06	5	female	00:00:00	An. gambiae	yes	An. arabiensis	An. arabiensis	-	2	indoor	rotator
2016-04-29	1.58394e+06	5	female	00:00:00	An. gambiae	yes	An. arabiensis	An. arabiensis	NA	2	indoor	rotator
2016-04-29	1.58394e+06	5	female	00:00:00	An. gambiae	yes	An. arabiensis	An. arabiensis	-	2	indoor	rotator
2016-05-25	1.56653e+06	1	female	NA	An. gambiae	yes	An. arabiensis	An. arabiensis	-	2	indoor	simple
2016-05-24	1.5667e+06	1	female	16:00:00	An. gambiae	yes	An. arabiensis	An. arabiensis	-	1	indoor	rotator
2016-05-24	1.56649e+06	1	female	NA	An. gambiae	yes	An. arabiensis	An. arabiensis	-	2	indoor	simple
2016-05-26	1.56638e+06	7	female	NA	An. gambiae	yes	An. arabiensis	An. arabiensis	-	2	indoor	simple
2016-05-26	1.56638e+06	7	female	NA	An. gambiae	yes	An. arabiensis	An. arabiensis	-	2	indoor	simple
2016-05-26	1.56638e+06	1	female	NA	An. gambiae	yes	An. arabiensis	An. arabiensis	-	1	indoor	simple
2016-05-26	1.56634e+06	10	female	NA	An. gambiae	yes	An. arabiensis	An. arabiensis	-	1	indoor	simple
2016-05-26	1.56671e+06	12	female	NA	An. gambiae	yes	An. arabiensis	An. arabiensis	-	2	indoor	simple
2016-05-26	1.56629e+06	12	female	NA	An. gambiae	yes	An. arabiensis	An. arabiensis	-	2	indoor	simple
2016-05-26	1.56613e+06	12	female	NA	An. gambiae	yes	An. arabiensis	An. arabiensis	-	2	indoor	simple
2016-05-26	1.5665e+06	12	female	NA	An. gambiae	yes	An. arabiensis	An. arabiensis	-	2	indoor	simple
2016-05-26	1.56647e+06	12	female	NA	An. gambiae	yes	An. arabiensis	An. arabiensis	-	2	indoor	simple
2016-05-26	1.56652e+06	12	female	NA	An. gambiae	yes	An. arabiensis	An. arabiensis	-	2	indoor	simple
2016-05-26	1.56653e+06	12	female	NA	An. gambiae	yes	An. arabiensis	An. arabiensis	-	2	indoor	simple
2016-05-26	1566530	12	female	NA	An. gambiae	yes	An. arabiensis	An. arabiensis	-	2	indoor	simple
2016-05-26	1.56653e+06	12	female	NA	An. gambiae	yes	An. arabiensis	An. arabiensis	-	2	indoor	simple
2016-05-26	1.56653e+06	12	female	NA	An. gambiae	yes	An. arabiensis	An. arabiensis	-	2	indoor	simple
2016-05-26	1.56654e+06	12	female	NA	An. gambiae	yes	An. arabiensis	An. arabiensis	-	2	indoor	simple
2016-05-26	1.56654e+06	1	female	16:00:00	An. gambiae	yes	An. arabiensis	An. arabiensis	-	2	indoor	rotator
[truncated: 2,656 more rows]

## Sheet: collections
date_collection	trap_location	trap_type	week day	nr_members_sleep_with_trap
2016-02-10	indoor	simple	Wednesday	1
2017-08-30	indoor	simple	Wednesday	1
2015-10-21	outdoor	rotator	Wednesday	1
2015-06-09	indoor	simple	Tuesday	2
2016-09-20	indoor	simple	Tuesday	2
2015-07-01	outdoor	rotator	Wednesday	1
2015-06-19	indoor	rotator	Friday	2
2016-04-28	indoor	simple	Thursday	2
2015-05-12	indoor	simple	Tuesday	2
2017-06-16	indoor	simple	Friday	1
2017-07-06	indoor	rotator	Thursday	1
2017-08-15	outdoor	rotator	Tuesday	1
2016-02-09	outdoor	rotator	Tuesday	1
2016-08-05	indoor	rotator	Friday	1
2016-06-10	indoor	rotator	Friday	2
2016-08-31	outdoor	simple	Wednesday	1
2015-09-18	outdoor	rotator	Friday	1
2015-08-05	outdoor	simple	Wednesday	1
2017-05-03	outdoor	simple	Wednesday	1
2017-02-07	indoor	simple	Tuesday	1
2017-04-11	indoor	simple	Tuesday	1
2015-08-28	indoor	rotator	Friday	1
2015-07-07	indoor	rotator	Tuesday	1
2017-04-05	outdoor	rotator	Wednesday	1
2016-12-08	outdoor	simple	Thursday	1
2017-07-18	outdoor	rotator	Tuesday	1
2015-07-31	outdoor	rotator	Friday	1
2015-06-11	outdoor	simple	Thursday	1
2017-07-04	outdoor	rotator	Tuesday	1
2017-05-11	indoor	rotator	Thursday	2
2017-07-19	indoor	rotator	Wednesday	1
2016-03-11	indoor	simple	Friday	2
2016-02-23	outdoor	rotator	Tuesday	1
2017-04-11	indoor	simple	Tuesday	2
2016-09-20	indoor	simple	Tuesday	1
2017-10-31	outdoor	simple	Tuesday	1
2015-09-16	indoor	rotator	Wednesday	1
2017-06-29	indoor	simple	Thursday	1
2015-05-27	outdoor	simple	Wednesday	1
2015-08-13	indoor	simple	Thursday	2
2016-06-14	indoor	simple	Tuesday	2
2016-05-12	outdoor	simple	Thursday	1
2016-01-14	indoor	rotator	Thursday	2
2017-02-16	outdoor	simple	Thursday	1
2017-07-05	indoor	rotator	Wednesday	2
2017-07-06	indoor	simple	Thursday	2
2016-07-12	outdoor	simple	Tuesday	1
2016-07-20	outdoor	rotator	Wednesday	1
2017-01-27	indoor	simple	Friday	1
2016-06-21	outdoor	rotator	Tuesday	1
2016-07-07	indoor	simple	Thursday	2
2015-10-15	indoor	simple	Thursday	1
2015-05-22	indoor	simple	Friday	2
2017-10-26	indoor	simple	Thursday	1
2017-07-11	indoor	rotator	Tuesday	1
2017-06-09	outdoor	rotator	Friday	1
2017-07-04	indoor	simple	Tuesday	2
2017-04-12	indoor	simple	Wednesday	2
2017-09-15	indoor	simple	Friday	2
2016-04-13	indoor	simple	Wednesday	2
2017-01-13	indoor	rotator	Friday	2
2017-06-15	indoor	simple	Thursday	1
2016-09-02	indoor	simple	Friday	1
2017-01-12	indoor	rotator	Thursday	2
2016-10-19	outdoor	rotator	Wednesday	1
2015-08-27	indoor	rotator	Thursday	2
2016-06-21	indoor	simple	Tuesday	1
2016-06-09	indoor	simple	Thursday	1
2015-11-07	outdoor	rotator	Saturday	1
2016-08-13	outdoor	simple	Saturday	1
2015-09-23	indoor	simple	Wednesday	1
2017-05-23	outdoor	simple	Tuesday	1
2015-10-16	indoor	simple	Friday	1
2016-09-21	indoor	simple	Wednesday	2
2016-11-10	outdoor	simple	Thursday	1
2015-08-11	outdoor	rotator	Tuesday	1
2017-09-20	outdoor	rotator	Wednesday	1
2015-09-17	indoor	simple	Thursday	1
2015-11-27	outdoor	rotator	Friday	1
2017-04-21	outdoor	simple	Friday	1
2017-08-03	indoor	simple	Thursday	1
2015-05-27	indoor	simple	Wednesday	2
2017-05-16	indoor	simple	Tuesday	1
2017-05-09	indoor	simple	Tuesday	2
2017-10-20	indoor	rotator	Friday	1
2015-07-29	indoor	simple	Wednesday	2
2016-10-20	indoor	simple	Thursday	1
2015-11-07	indoor	simple	Saturday	1
2016-06-15	indoor	simple	Wednesday	1
2015-11-05	indoor	simple	Thursday	1
2015-05-21	indoor	simple	Thursday	2
2016-05-10	indoor	simple	Tuesday	1
2017-09-13	indoor	simple	Wednesday	2
2017-04-26	indoor	simple	Wednesday	2
2017-07-11	indoor	simple	Tuesday	2
2016-04-05	indoor	simple	Tuesday	1
2016-02-12	indoor	rotator	Friday	1
2016-07-12	indoor	simple	Tuesday	1
2015-05-20	outdoor	rotator	Wednesday	1
2015-08-13	indoor	rotator	Thursday	2
2015-05-05	indoor	simple	Tuesday	2
2015-10-20	outdoor	rotator	Tuesday	1
2017-05-31	indoor	simple	Wednesday	1
2016-02-10	indoor	simple	Wednesday	1
2017-09-13	indoor	rotator	Wednesday	1
2015-10-16	indoor	simple	Friday	1
2017-06-22	indoor	rotator	Thursday	2
2017-08-15	outdoor	rotator	Tuesday	1
2016-08-19	outdoor	simple	Friday	1
2017-10-27	indoor	rotator	Friday	1
2017-04-12	indoor	rotator	Wednesday	2
2017-10-20	outdoor	rotator	Friday	1
2016-11-10	outdoor	rotator	Thursday	1
2015-11-20	indoor	simple	Friday	2
2017-09-19	indoor	simple	Tuesday	1
2016-06-28	outdoor	simple	Tuesday	1
2017-06-20	indoor	rotator	Tuesday	1
2016-02-18	indoor	simple	Thursday	1
2016-01-21	outdoor	simple	Thursday	1
2015-09-30	indoor	rotator	Wednesday	1
2016-07-22	outdoor	simple	Friday	1
2015-05-26	outdoor	rotator	Tuesday	1
2016-09-03	indoor	simple	Saturday	2
2016-01-19	indoor	simple	Tuesday	2
2016-12-09	outdoor	simple	Friday	1
2017-08-01	outdoor	simple	Tuesday	1
2017-08-16	indoor	simple	Wednesday	2
2016-05-11	outdoor	simple	Wednesday	1
2015-09-15	outdoor	simple	Tuesday	1
2017-02-07	indoor	rotator	Tuesday	1
2016-11-29	indoor	simple	Tuesday	1
2016-07-06	indoor	rotator	Wednesday	1
2015-11-21	outdoor	rotator	Saturday	1
2017-04-04	outdoor	simple	Tuesday	1
2016-09-22	indoor	simple	Thursday	2
2017-10-31	indoor	simple	Tuesday	1
2017-03-14	indoor	simple	Tuesday	1
2017-01-31	indoor	rotator	Tuesday	1
2016-07-19	outdoor	rotator	Tuesday	1
2016-01-20	indoor	rotator	Wednesday	1
2015-09-23	outdoor	rotator	Wednesday	1
2017-10-31	indoor	simple	Tuesday	1
2016-04-12	indoor	simple	Tuesday	1
2016-06-14	indoor	simple	Tuesday	1
2016-06-07	indoor	simple	Tuesday	1
2015-11-21	indoor	rotator	Saturday	1
2015-10-01	outdoor	rotator	Thursday	1
2016-09-15	indoor	simple	Thursday	1
2017-05-17	indoor	simple	Wednesday	1
2016-08-30	indoor	simple	Tuesday	1
2016-11-16	outdoor	simple	Wednesday	1
2016-07-20	indoor	simple	Wednesday	2
2015-09-22	indoor	simple	Tuesday	1
2016-01-08	outdoor	simple	Friday	1
2015-11-17	indoor	simple	Tuesday	1
2017-02-17	indoor	simple	Friday	1
2016-03-08	indoor	simple	Tuesday	2
2017-09-12	indoor	simple	Tuesday	2
2017-09-12	indoor	simple	Tuesday	2
2015-11-21	indoor	rotator	Saturday	1
2015-07-01	indoor	simple	Wednesday	1
2016-01-20	indoor	simple	Wednesday	2
2015-07-03	indoor	simple	Friday	1
2017-04-26	indoor	rotator	Wednesday	2
2016-03-08	indoor	simple	Tuesday	2
2017-06-15	indoor	simple	Thursday	2
2015-07-09	outdoor	simple	Thursday	1
2015-07-23	outdoor	simple	Thursday	1
2017-10-10	indoor	simple	Tuesday	2
2017-08-18	indoor	simple	Friday	1
2016-01-07	indoor	rotator	Thursday	1
2015-11-26	outdoor	simple	Thursday	1
2016-08-19	indoor	simple	Friday	1
2015-07-24	outdoor	simple	Friday	1
2016-01-13	indoor	simple	Wednesday	1
2016-09-14	outdoor	simple	Wednesday	1
2016-10-21	indoor	simple	Friday	2
2015-10-20	outdoor	simple	Tuesday	1
2016-01-15	indoor	simple	Friday	1
2015-06-10	indoor	simple	Wednesday	2
2016-08-04	indoor	rotator	Thursday	1
2016-09-02	indoor	simple	Friday	2
2017-02-14	outdoor	rotator	Tuesday	1
2015-09-09	indoor	simple	Wednesday	2
2016-08-02	indoor	simple	Tuesday	1
2017-09-14	indoor	simple	Thursday	1
2015-07-30	indoor	simple	Thursday	2
2016-11-17	indoor	simple	Thursday	1
2016-06-08	indoor	simple	Wednesday	1
2017-06-23	indoor	rotator	Friday	2
2017-09-01	outdoor	rotator	Friday	1
2015-11-24	indoor	simple	Tuesday	1
2016-08-30	indoor	simple	Tuesday	2
2015-06-30	indoor	rotator	Tuesday	2
2016-07-22	indoor	simple	Friday	2
2015-12-01	indoor	rotator	Tuesday	1
2017-07-11	indoor	simple	Tuesday	1
2016-11-29	indoor	simple	Tuesday	2
2015-08-26	indoor	simple	Wednesday	2
2016-05-13	outdoor	simple	Friday	1
2016-04-05	indoor	simple	Tuesday	2
2016-08-03	indoor	simple	Wednesday	1
2017-10-10	indoor	simple	Tuesday	1
2017-08-04	indoor	simple	Friday	2
2015-06-12	indoor	simple	Friday	1
2017-05-31	outdoor	rotator	Wednesday	1
2017-07-20	indoor	rotator	Thursday	1
2016-02-26	indoor	simple	Friday	1
2017-05-25	indoor	simple	Thursday	1
2015-09-09	indoor	rotator	Wednesday	2
2017-01-10	indoor	simple	Tuesday	2
2016-11-18	indoor	simple	Friday	2
2015-07-24	outdoor	rotator	Friday	1
2015-11-05	outdoor	rotator	Thursday	1
2015-07-30	outdoor	rotator	Thursday	1
2017-06-22	outdoor	simple	Thursday	1
2017-09-01	outdoor	simple	Friday	1
2016-09-20	outdoor	simple	Tuesday	1
2017-04-04	indoor	simple	Tuesday	1
2017-09-21	outdoor	rotator	Thursday	1
2017-03-24	outdoor	rotator	Friday	1
2015-05-22	outdoor	rotator	Friday	1
2016-01-07	indoor	rotator	Thursday	1
2016-05-18	indoor	rotator	Wednesday	1
2017-02-28	outdoor	simple	Tuesday	1
2015-05-19	indoor	simple	Tuesday	1
2016-02-11	indoor	rotator	Thursday	1
2015-11-06	indoor	simple	Friday	1
2016-05-24	outdoor	simple	Tuesday	1
2015-05-06	outdoor	simple	Wednesday	1
2015-07-30	outdoor	rotator	Thursday	1
2017-03-21	indoor	rotator	Tuesday	2
2017-08-22	outdoor	simple	Tuesday	1
2017-07-18	indoor	simple	Tuesday	1
2017-06-08	outdoor	simple	Thursday	1
2017-09-22	indoor	simple	Friday	2
2015-06-10	outdoor	simple	Wednesday	1
2016-10-25	indoor	simple	Tuesday	1
2015-07-29	indoor	rotator	Wednesday	1
2015-07-30	indoor	simple	Thursday	2
2016-06-21	indoor	rotator	Tuesday	2
2016-12-02	indoor	simple	Friday	2
2017-01-31	outdoor	rotator	Tuesday	1
2016-04-20	indoor	simple	Wednesday	1
2016-07-07	outdoor	simple	Thursday	1
2015-06-10	indoor	simple	Wednesday	1
2015-05-20	outdoor	rotator	Wednesday	1
2015-08-06	indoor	rotator	Thursday	1
2017-03-07	indoor	simple	Tuesday	1
2017-05-11	indoor	simple	Thursday	2
2016-11-16	indoor	rotator	Wednesday	1
2017-08-31	outdoor	rotator	Thursday	1
2016-07-14	outdoor	rotator	Thursday	1
2017-03-23	outdoor	simple	Thursday	1
2017-10-13	outdoor	rotator	Friday	1
2016-02-24	indoor	simple	Wednesday	2
2017-06-06	indoor	simple	Tuesday	2
2015-09-15	indoor	simple	Tuesday	1
2016-08-02	indoor	simple	Tuesday	1
2016-03-23	outdoor	rotator	Wednesday	1
2017-09-22	outdoor	rotator	Friday	1
2017-05-04	indoor	simple	Thursday	1
2016-05-19	indoor	simple	Thursday	2
2015-09-22	indoor	simple	Tuesday	2
2015-08-12	indoor	rotator	Wednesday	2
2017-10-19	indoor	rotator	Thursday	1
2016-04-21	indoor	rotator	Thursday	1
2015-09-10	indoor	simple	Thursday	1
2015-07-31	indoor	simple	Friday	1
2017-03-01	indoor	simple	Wednesday	1
2015-10-27	indoor	rotator	Tuesday	2
2016-04-13	indoor	simple	Wednesday	1
2016-09-22	indoor	simple	Thursday	2
2017-05-26	indoor	simple	Friday	1
2017-06-09	indoor	simple	Friday	2
2016-03-15	outdoor	simple	Tuesday	1
2017-05-24	indoor	simple	Wednesday	1
2015-09-10	indoor	simple	Thursday	1
2016-03-23	indoor	rotator	Wednesday	1
2015-11-25	indoor	simple	Wednesday	2
2015-08-07	indoor	rotator	Friday	1
2017-06-22	outdoor	rotator	Thursday	1
2016-11-10	outdoor	simple	Thursday	1
2017-05-31	indoor	simple	Wednesday	2
2015-09-22	indoor	rotator	Tuesday	2
2017-07-21	indoor	simple	Friday	2
2015-12-02	outdoor	simple	Wednesday	1
2017-04-27	indoor	simple	Thursday	2
2017-05-04	indoor	simple	Thursday	1
2017-10-13	indoor	simple	Friday	2
2017-06-22	indoor	simple	Thursday	2
2017-02-23	indoor	simple	Thursday	2
2017-05-04	indoor	simple	Thursday	1
2017-02-28	indoor	simple	Tuesday	2
2017-08-15	indoor	simple	Tuesday	2
2016-06-21	indoor	simple	Tuesday	2
2017-04-20	indoor	rotator	Thursday	1
2016-01-05	indoor	simple	Tuesday	2
2017-04-11	outdoor	rotator	Tuesday	1
2017-07-06	indoor	simple	Thursday	2
2017-08-29	outdoor	simple	Tuesday	1
2015-09-15	indoor	simple	Tuesday	2
2015-10-22	indoor	simple	Thursday	1
2017-09-15	indoor	simple	Friday	1
2017-05-25	indoor	simple	Thursday	2
2016-01-13	indoor	simple	Wednesday	2
2016-06-08	outdoor	simple	Wednesday	1
2015-07-22	outdoor	simple	Wednesday	1
2016-02-19	indoor	simple	Friday	2
2016-06-22	indoor	simple	Wednesday	2
2017-05-03	outdoor	rotator	Wednesday	1
2016-11-04	indoor	simple	Friday	2
2016-06-15	indoor	simple	Wednesday	1
2017-05-24	outdoor	rotator	Wednesday	1
2016-02-11	indoor	rotator	Thursday	2
2017-01-05	indoor	simple	Thursday	1
2016-11-10	outdoor	rotator	Thursday	1
2017-07-19	indoor	rotator	Wednesday	2
2015-06-30	outdoor	rotator	Tuesday	1
2017-02-23	indoor	rotator	Thursday	2
2016-10-20	indoor	simple	Thursday	2
2015-11-25	indoor	simple	Wednesday	2
2015-07-24	indoor	rotator	Friday	2
2015-09-16	indoor	rotator	Wednesday	2
2015-05-26	indoor	simple	Tuesday	1
2016-12-13	outdoor	simple	Tuesday	1
2017-05-31	indoor	simple	Wednesday	1
2016-08-17	outdoor	rotator	Wednesday	1
2017-08-01	indoor	simple	Tuesday	1
2017-10-11	outdoor	rotator	Wednesday	1
2016-10-06	indoor	simple	Thursday	2
2016-07-05	indoor	simple	Tuesday	2
2016-03-08	outdoor	rotator	Tuesday	1
2016-11-10	indoor	simple	Thursday	1
2017-10-11	indoor	rotator	Wednesday	2
2015-12-18	outdoor	simple	Friday	1
2016-09-15	indoor	simple	Thursday	2
2015-12-11	indoor	simple	Friday	1
2017-05-17	indoor	simple	Wednesday	1
2017-01-27	indoor	simple	Friday	1
2017-02-07	outdoor	rotator	Tuesday	1
2015-10-23	indoor	simple	Friday	1
2017-08-30	indoor	simple	Wednesday	2
2015-05-22	outdoor	simple	Friday	1
2016-04-05	outdoor	simple	Tuesday	1
2016-03-17	indoor	simple	Thursday	2
2015-10-29	indoor	simple	Thursday	2
2016-09-02	outdoor	rotator	Friday	1
2016-02-17	indoor	simple	Wednesday	1
2017-02-23	outdoor	simple	Thursday	1
2016-11-11	indoor	simple	Friday	1
2016-10-26	indoor	simple	Wednesday	1
2015-07-10	indoor	simple	Friday	2
2016-09-16	indoor	simple	Friday	1
2016-04-29	outdoor	simple	Friday	1
2016-08-13	indoor	simple	Saturday	1
2017-02-07	indoor	rotator	Tuesday	1
2015-07-02	outdoor	simple	Thursday	1
2016-10-25	indoor	simple	Tuesday	1
2015-09-09	indoor	simple	Wednesday	1
2017-03-29	outdoor	simple	Wednesday	1
2017-08-11	indoor	simple	Friday	1
2016-01-20	outdoor	simple	Wednesday	1
2017-07-26	indoor	rotator	Wednesday	1
2017-03-29	indoor	simple	Wednesday	1
2016-08-09	outdoor	simple	Tuesday	1
2016-09-15	outdoor	simple	Thursday	1
2016-11-16	outdoor	rotator	Wednesday	1
2015-09-10	outdoor	simple	Thursday	1
2016-03-17	outdoor	simple	Thursday	1
2015-07-22	indoor	simple	Wednesday	2
2015-07-10	indoor	simple	Friday	1
2015-12-17	indoor	simple	Thursday	1
2017-04-21	indoor	rotator	Friday	2
2016-06-29	indoor	simple	Wednesday	1
2016-10-11	outdoor	simple	Tuesday	1
2015-05-19	indoor	simple	Tuesday	2
2017-01-19	outdoor	rotator	Thursday	1
2015-07-09	indoor	simple	Thursday	2
2015-05-21	outdoor	rotator	Thursday	1
2017-03-29	indoor	simple	Wednesday	2
2017-01-31	outdoor	rotator	Tuesday	1
2015-08-07	outdoor	rotator	Friday	1
2016-08-18	outdoor	rotator	Thursday	1
2016-10-28	indoor	simple	Friday	1
2017-09-12	indoor	rotator	Tuesday	1
2017-06-09	indoor	simple	Friday	1
2016-03-15	indoor	simple	Tuesday	1
2017-03-17	outdoor	rotator	Friday	1
2015-06-12	outdoor	simple	Friday	1
2016-11-03	indoor	rotator	Thursday	2
2017-03-14	outdoor	rotator	Tuesday	1
2015-12-08	indoor	simple	Tuesday	1
2016-12-01	outdoor	simple	Thursday	1
2016-05-17	indoor	simple	Tuesday	1
2015-12-16	outdoor	simple	Wednesday	1
2016-09-22	outdoor	rotator	Thursday	1
2017-03-07	indoor	rotator	Tuesday	1
2017-05-17	indoor	simple	Wednesday	1
2015-09-17	outdoor	simple	Thursday	1
2016-12-08	outdoor	rotator	Thursday	1
2015-11-07	outdoor	simple	Saturday	1
2017-06-28	outdoor	simple	Wednesday	1
2016-06-17	outdoor	simple	Friday	1
2016-03-18	outdoor	simple	Friday	1
2016-02-25	indoor	rotator	Thursday	2
2017-06-16	outdoor	simple	Friday	1
2016-07-20	indoor	simple	Wednesday	2
2017-08-23	outdoor	rotator	Wednesday	1
2016-08-12	indoor	rotator	Friday	2
2016-07-13	indoor	simple	Wednesday	1
2016-04-22	indoor	simple	Friday	2
2016-11-03	outdoor	simple	Thursday	1
2015-08-25	outdoor	simple	Tuesday	1
2016-07-12	outdoor	rotator	Tuesday	1
2017-10-11	outdoor	simple	Wednesday	1
2016-09-03	indoor	simple	Saturday	2
2015-09-23	indoor	simple	Wednesday	1
2017-10-19	outdoor	simple	Thursday	1
2017-05-24	indoor	simple	Wednesday	2
2016-09-13	indoor	rotator	Tuesday	1
2016-02-16	indoor	simple	Tuesday	1
2017-05-12	indoor	simple	Friday	2
2015-12-08	indoor	simple	Tuesday	2
2016-07-21	indoor	simple	Thursday	1
2015-10-01	indoor	simple	Thursday	2
2015-10-20	indoor	rotator	Tuesday	2
2015-05-13	indoor	simple	Wednesday	1
2015-07-03	indoor	simple	Friday	1
2017-06-09	indoor	rotator	Friday	1
2016-10-20	outdoor	simple	Thursday	1
2017-09-20	outdoor	simple	Wednesday	1
2015-08-05	indoor	simple	Wednesday	2
2015-10-27	indoor	simple	Tuesday	2
2015-12-03	outdoor	rotator	Thursday	1
2015-11-04	indoor	simple	Wednesday	1
2017-01-31	outdoor	rotator	Tuesday	1
2016-11-30	outdoor	rotator	Wednesday	1
2017-03-24	outdoor	simple	Friday	1
2015-10-15	outdoor	rotator	Thursday	1
2017-09-12	indoor	simple	Tuesday	1
2016-03-23	indoor	simple	Wednesday	1
2015-08-13	indoor	simple	Thursday	1
2017-03-14	indoor	simple	Tuesday	2
2016-08-16	indoor	rotator	Tuesday	2
2016-07-07	outdoor	rotator	Thursday	1
2015-08-04	indoor	simple	Tuesday	2
2016-09-21	indoor	simple	Wednesday	2
2015-07-01	outdoor	rotator	Wednesday	1
2016-04-14	indoor	rotator	Thursday	2
2017-03-29	indoor	rotator	Wednesday	2
2017-08-30	indoor	simple	Wednesday	1
2016-06-08	indoor	simple	Wednesday	2
2015-06-12	indoor	simple	Friday	2
2017-06-15	outdoor	rotator	Thursday	1
2015-11-17	outdoor	rotator	Tuesday	1
2015-10-27	indoor	rotator	Tuesday	1
2015-12-17	indoor	simple	Thursday	2
2017-03-16	indoor	rotator	Thursday	2
2017-04-20	indoor	rotator	Thursday	1
2017-04-26	indoor	simple	Wednesday	2
2017-07-11	indoor	simple	Tuesday	1
2017-08-16	indoor	simple	Wednesday	1
2017-03-16	outdoor	rotator	Thursday	1
2016-08-09	indoor	simple	Tuesday	1
2015-06-16	indoor	rotator	Tuesday	1
2016-12-21	outdoor	simple	Wednesday	1
2015-06-18	indoor	simple	Thursday	2
2016-12-09	outdoor	rotator	Friday	1
2015-06-10	indoor	simple	Wednesday	2
2017-05-03	indoor	simple	Wednesday	1
2016-09-15	indoor	simple	Thursday	2
2016-01-19	indoor	simple	Tuesday	2
2016-04-12	indoor	simple	Tuesday	1
2015-08-14	outdoor	rotator	Friday	1
2016-12-20	indoor	rotator	Tuesday	2
2016-05-13	indoor	simple	Friday	1
2017-08-18	outdoor	rotator	Friday	1
2017-08-11	outdoor	rotator	Friday	1
2017-02-17	indoor	simple	Friday	1
2017-06-23	indoor	simple	Friday	2
2017-03-15	outdoor	simple	Wednesday	1
2017-02-23	outdoor	rotator	Thursday	1
2016-04-19	indoor	rotator	Tuesday	2
2016-08-31	indoor	simple	Wednesday	1
2017-08-03	indoor	rotator	Thursday	2
2017-04-27	indoor	rotator	Thursday	1
2015-11-06	outdoor	rotator	Friday	1
2015-08-05	indoor	rotator	Wednesday	2
2016-05-18	outdoor	simple	Wednesday	1
2016-06-09	indoor	simple	Thursday	1
2016-02-12	indoor	simple	Friday	1
2016-07-05	indoor	simple	Tuesday	1
2016-11-22	outdoor	simple	Tuesday	1
2015-11-20	indoor	simple	Friday	2
2016-08-30	indoor	simple	Tuesday	2
2016-01-06	indoor	simple	Wednesday	2
2016-12-08	outdoor	rotator	Thursday	1
2016-04-05	outdoor	simple	Tuesday	1
2016-10-26	indoor	simple	Wednesday	2
2017-06-29	indoor	simple	Thursday	1
2017-08-02	indoor	rotator	Wednesday	1
2017-03-01	indoor	rotator	Wednesday	1
2016-09-16	indoor	simple	Friday	1
2017-03-17	outdoor	simple	Friday	1
2017-03-22	indoor	simple	Wednesday	2
2015-10-20	outdoor	rotator	Tuesday	1
2017-09-01	outdoor	rotator	Friday	1
2016-10-06	indoor	simple	Thursday	1
2015-12-17	outdoor	simple	Thursday	1
2017-06-06	indoor	rotator	Tuesday	1
2016-07-12	indoor	simple	Tuesday	1
2015-09-16	indoor	simple	Wednesday	1
2016-10-06	outdoor	simple	Thursday	1
2015-12-12	indoor	simple	Saturday	2
2015-12-01	indoor	simple	Tuesday	1
2017-08-04	indoor	simple	Friday	1
2016-08-02	outdoor	simple	Tuesday	1
2016-01-21	indoor	simple	Thursday	2
2015-07-24	indoor	simple	Friday	2
2016-05-10	outdoor	simple	Tuesday	1
2016-12-09	outdoor	simple	Friday	1
2017-07-18	indoor	rotator	Tuesday	1
2015-12-12	indoor	simple	Saturday	2
2017-06-20	outdoor	rotator	Tuesday	1
2016-10-25	indoor	simple	Tuesday	1
2015-05-26	outdoor	rotator	Tuesday	1
2017-06-23	indoor	simple	Friday	1
2016-10-28	outdoor	simple	Friday	1
2016-03-16	indoor	rotator	Wednesday	1
2015-07-08	outdoor	simple	Wednesday	1
2016-06-29	outdoor	simple	Wednesday	1
2016-08-09	indoor	simple	Tuesday	1
2017-08-29	outdoor	rotator	Tuesday	1
2016-11-29	indoor	simple	Tuesday	1
2015-05-29	outdoor	rotator	Friday	1
2016-09-13	indoor	simple	Tuesday	1
2016-02-17	indoor	simple	Wednesday	1
2016-01-15	indoor	simple	Friday	1
2015-05-26	indoor	rotator	Tuesday	2
2017-04-12	outdoor	simple	Wednesday	1
2016-05-24	indoor	simple	Tuesday	2
2016-10-18	outdoor	rotator	Tuesday	1
2015-08-12	outdoor	rotator	Wednesday	1
2015-07-03	indoor	rotator	Friday	2
2015-11-17	indoor	simple	Tuesday	1
2017-08-16	outdoor	simple	Wednesday	1
2016-11-17	indoor	simple	Thursday	1
2017-10-19	outdoor	rotator	Thursday	1
2017-05-26	indoor	simple	Friday	1
2016-08-13	indoor	rotator	Saturday	1
2017-02-23	indoor	simple	Thursday	1
2015-09-15	indoor	simple	Tuesday	1
2016-11-16	indoor	simple	Wednesday	1
2016-05-26	indoor	simple	Thursday	2
2016-05-24	outdoor	simple	Tuesday	1
2016-02-09	indoor	simple	Tuesday	1
2017-06-09	outdoor	simple	Friday	1
2016-10-07	indoor	simple	Friday	1
2017-03-23	outdoor	rotator	Thursday	1
2015-05-05	outdoor	rotator	Tuesday	1
2017-05-17	outdoor	simple	Wednesday	1
2016-02-11	indoor	simple	Thursday	1
2016-07-14	indoor	simple	Thursday	1
2016-12-01	outdoor	rotator	Thursday	1
2017-02-01	indoor	rotator	Wednesday	1
2015-05-13	indoor	simple	Wednesday	1
2015-12-17	indoor	rotator	Thursday	1
2017-09-15	outdoor	simple	Friday	1
2017-10-19	indoor	rotator	Thursday	1
2016-12-20	indoor	rotator	Tuesday	1
2017-03-15	indoor	simple	Wednesday	2
2016-10-12	outdoor	simple	Wednesday	1
2016-02-26	indoor	rotator	Friday	1
2015-07-21	indoor	simple	Tuesday	2
2015-09-15	indoor	simple	Tuesday	2
2015-07-09	indoor	rotator	Thursday	1
2015-07-10	outdoor	rotator	Friday	1
2015-10-02	indoor	rotator	Friday	2
2016-07-19	indoor	simple	Tuesday	2
2017-01-06	indoor	simple	Friday	1
2016-02-19	indoor	simple	Friday	1
2017-03-23	indoor	rotator	Thursday	1
2016-09-23	outdoor	rotator	Friday	1
2016-09-02	indoor	simple	Friday	1
2015-11-17	indoor	rotator	Tuesday	1
2016-11-11	indoor	simple	Friday	2
2015-12-09	outdoor	simple	Wednesday	1
2016-01-06	indoor	simple	Wednesday	2
2016-09-22	indoor	simple	Thursday	1
2017-06-29	indoor	simple	Thursday	1
2016-09-03	indoor	simple	Saturday	2
2015-05-14	outdoor	simple	Thursday	1
2016-07-12	indoor	simple	Tuesday	2
2016-10-28	outdoor	simple	Friday	1
2016-03-29	indoor	simple	Tuesday	2
2017-03-28	outdoor	simple	Tuesday	1
2015-12-11	indoor	rotator	Friday	2
2016-02-16	indoor	simple	Tuesday	1
2017-10-27	indoor	rotator	Friday	1
2016-10-20	outdoor	rotator	Thursday	1
2017-09-22	outdoor	rotator	Friday	1
2017-01-27	indoor	rotator	Friday	1
2017-08-29	outdoor	rotator	Tuesday	1
2017-08-16	indoor	rotator	Wednesday	2
2017-07-18	outdoor	simple	Tuesday	1
2016-06-09	indoor	simple	Thursday	2
2016-06-07	indoor	simple	Tuesday	1
2016-09-20	outdoor	rotator	Tuesday	1
2017-02-28	outdoor	rotator	Tuesday	1
2016-01-14	outdoor	simple	Thursday	1
2017-07-04	indoor	simple	Tuesday	1
2015-07-10	indoor	simple	Friday	1
2017-07-21	indoor	simple	Friday	2
2016-11-23	outdoor	simple	Wednesday	1
2015-05-22	indoor	simple	Friday	2
2017-08-22	indoor	simple	Tuesday	1
2016-07-12	indoor	simple	Tuesday	1
2016-06-09	indoor	simple	Thursday	1
2017-08-04	outdoor	rotator	Friday	1
2015-11-20	indoor	simple	Friday	1
2017-07-11	indoor	simple	Tuesday	1
2017-02-22	indoor	simple	Wednesday	2
2016-04-12	indoor	rotator	Tuesday	1
2015-10-27	outdoor	rotator	Tuesday	1
2016-01-14	outdoor	simple	Thursday	1
2016-01-21	indoor	simple	Thursday	2
2017-05-17	indoor	rotator	Wednesday	1
2016-04-15	indoor	simple	Friday	1
2015-07-01	outdoor	simple	Wednesday	1
2015-08-13	indoor	simple	Thursday	1
2017-10-25	outdoor	simple	Wednesday	1
2016-09-16	outdoor	simple	Friday	1
2016-08-17	outdoor	simple	Wednesday	1
2016-01-20	indoor	simple	Wednesday	2
2016-04-15	outdoor	rotator	Friday	1
2016-12-21	indoor	rotator	Wednesday	2
2015-05-20	indoor	simple	Wednesday	2
2016-07-13	indoor	simple	Wednesday	1
2017-05-03	indoor	rotator	Wednesday	1
2015-11-21	outdoor	rotator	Saturday	1
2015-05-06	indoor	rotator	Wednesday	2
2015-08-06	outdoor	rotator	Thursday	1
2016-10-28	indoor	rotator	Friday	2
2015-06-12	indoor	simple	Friday	1
2016-03-22	outdoor	simple	Tuesday	1
2017-01-10	indoor	simple	Tuesday	1
2016-10-07	outdoor	rotator	Friday	1
2015-12-02	indoor	rotator	Wednesday	1
2015-07-22	outdoor	rotator	Wednesday	1
2016-06-15	indoor	simple	Wednesday	1
2015-11-18	outdoor	rotator	Wednesday	1
2016-08-02	indoor	rotator	Tuesday	2
2015-08-14	outdoor	rotator	Friday	1
2017-06-29	outdoor	simple	Thursday	1
2017-10-31	indoor	simple	Tuesday	1
2016-02-24	outdoor	rotator	Wednesday	1
2015-08-26	indoor	simple	Wednesday	2
2017-01-11	indoor	simple	Wednesday	2
2016-09-03	outdoor	simple	Saturday	1
2015-09-09	indoor	simple	Wednesday	1
2016-09-02	outdoor	simple	Friday	1
2016-01-19	indoor	simple	Tuesday	2
2015-08-06	indoor	simple	Thursday	2
2015-07-31	indoor	simple	Friday	2
2017-07-26	indoor	rotator	Wednesday	1
2016-12-02	indoor	simple	Friday	1
2016-11-04	outdoor	simple	Friday	1
2017-08-11	outdoor	simple	Friday	1
2017-04-21	indoor	simple	Friday	2
2017-05-23	indoor	simple	Tuesday	2
2015-09-18	outdoor	simple	Friday	1
2017-07-07	indoor	simple	Friday	1
2017-04-27	outdoor	simple	Thursday	1
2016-03-10	indoor	simple	Thursday	1
2017-03-16	indoor	simple	Thursday	2
2016-03-16	indoor	simple	Wednesday	2
2015-10-01	outdoor	rotator	Thursday	1
2015-06-17	indoor	simple	Wednesday	2
2015-10-21	indoor	simple	Wednesday	2
2017-08-17	indoor	rotator	Thursday	1
2015-11-27	indoor	rotator	Friday	1
2017-08-04	indoor	simple	Friday	2
2015-11-05	outdoor	simple	Thursday	1
2015-10-22	indoor	simple	Thursday	1
2017-05-31	indoor	simple	Wednesday	2
2017-05-24	indoor	simple	Wednesday	2
2015-07-01	indoor	rotator	Wednesday	1
2017-10-20	indoor	simple	Friday	2
2015-10-15	outdoor	simple	Thursday	1
2015-05-06	outdoor	rotator	Wednesday	1
2017-02-01	outdoor	simple	Wednesday	1
2016-11-01	indoor	rotator	Tuesday	2
2015-11-06	indoor	simple	Friday	1
2017-07-12	outdoor	simple	Wednesday	1
2015-05-05	outdoor	simple	Tuesday	1
2015-06-11	outdoor	rotator	Thursday	1
2016-09-03	indoor	simple	Saturday	2
2016-06-22	indoor	simple	Wednesday	2
2017-03-14	indoor	simple	Tuesday	1
2016-06-08	indoor	simple	Wednesday	1
2016-08-02	indoor	rotator	Tuesday	2
2016-08-05	outdoor	simple	Friday	1
2016-11-01	indoor	rotator	Tuesday	2
2017-03-08	indoor	simple	Wednesday	2
2016-04-21	indoor	simple	Thursday	1
2016-08-19	outdoor	simple	Friday	1
2015-09-23	indoor	rotator	Wednesday	1
2017-08-22	indoor	simple	Tuesday	1
2015-12-02	indoor	simple	Wednesday	2
2017-08-18	indoor	simple	Friday	2
2016-11-15	indoor	rotator	Tuesday	1
2015-12-12	indoor	rotator	Saturday	2
2016-01-13	indoor	rotator	Wednesday	1
2016-09-02	indoor	simple	Friday	2
2017-08-02	indoor	simple	Wednesday	2
2015-08-27	indoor	simple	Thursday	1
2016-12-08	indoor	simple	Thursday	2
2017-06-29	indoor	simple	Thursday	1
2015-08-27	indoor	simple	Thursday	2
2017-03-23	outdoor	rotator	Thursday	1
2015-10-21	outdoor	rotator	Wednesday	1
2017-05-03	indoor	simple	Wednesday	1
2017-02-15	indoor	simple	Wednesday	1
2017-01-19	indoor	simple	Thursday	1
2015-12-12	indoor	rotator	Saturday	2
2016-09-22	outdoor	rotator	Thursday	1
2015-12-17	outdoor	rotator	Thursday	1
2016-01-07	indoor	simple	Thursday	2
2016-10-27	outdoor	simple	Thursday	1
2016-11-15	outdoor	rotator	Tuesday	1
2016-01-22	indoor	simple	Friday	1
2017-04-21	indoor	rotator	Friday	1
2015-07-08	outdoor	rotator	Wednesday	1
2016-11-17	indoor	rotator	Thursday	2
2016-10-11	outdoor	simple	Tuesday	1
2017-07-19	indoor	simple	Wednesday	1
2017-09-22	outdoor	simple	Friday	1
2016-01-12	indoor	rotator	Tuesday	1
2015-12-02	indoor	simple	Wednesday	2
2016-02-09	indoor	simple	Tuesday	1
2017-08-29	outdoor	rotator	Tuesday	1
2016-02-18	outdoor	rotator	Thursday	1
2017-02-22	indoor	simple	Wednesday	2
2017-05-11	outdoor	simple	Thursday	1
2015-10-20	outdoor	simple	Tuesday	1
2016-07-05	outdoor	simple	Tuesday	1
2017-07-21	indoor	simple	Friday	1
2016-09-15	outdoor	rotator	Thursday	1
2015-10-20	indoor	simple	Tuesday	2
2016-04-15	indoor	rotator	Friday	2
2017-07-26	indoor	simple	Wednesday	1
2017-03-15	indoor	rotator	Wednesday	1
2015-10-23	outdoor	rotator	Friday	1
2016-02-11	indoor	simple	Thursday	2
2016-06-16	indoor	simple	Thursday	1
2016-10-07	indoor	simple	Friday	1
2015-10-20	indoor	simple	Tuesday	2
2016-09-15	outdoor	simple	Thursday	1
2017-05-10	indoor	simple	Wednesday	1
2016-07-06	outdoor	simple	Wednesday	1
2017-04-11	indoor	simple	Tuesday	2
2017-03-22	indoor	rotator	Wednesday	2
2017-10-26	indoor	simple	Thursday	1
2016-10-11	indoor	simple	Tuesday	1
2017-03-22	outdoor	rotator	Wednesday	1
2017-07-26	indoor	simple	Wednesday	2
2015-10-22	indoor	simple	Thursday	2
2016-11-16	indoor	simple	Wednesday	2
2017-04-26	outdoor	simple	Wednesday	1
2017-06-16	indoor	simple	Friday	1
2016-02-23	outdoor	simple	Tuesday	1
2016-06-29	outdoor	rotator	Wednesday	1
2016-03-23	indoor	rotator	Wednesday	2
2017-09-21	indoor	simple	Thursday	2
2017-02-24	outdoor	rotator	Friday	1
2017-02-23	indoor	simple	Thursday	1
2015-07-02	indoor	rotator	Thursday	1
2015-10-13	indoor	simple	Tuesday	1
2017-02-17	outdoor	rotator	Friday	1
2016-06-07	indoor	simple	Tuesday	2
2017-05-03	indoor	rotator	Wednesday	1
2017-07-19	outdoor	rotator	Wednesday	1
2016-03-15	indoor	rotator	Tuesday	1
2015-10-21	outdoor	simple	Wednesday	1
2015-09-30	indoor	rotator	Wednesday	1
2016-01-13	indoor	simple	Wednesday	1
2017-01-05	indoor	rotator	Thursday	1
2017-04-25	indoor	simple	Tuesday	2
2015-12-18	indoor	simple	Friday	2
2015-05-20	indoor	simple	Wednesday	1
2017-08-17	indoor	simple	Thursday	2
2015-05-13	indoor	rotator	Wednesday	1
2016-10-18	outdoor	simple	Tuesday	1
2016-08-16	indoor	rotator	Tuesday	2
2017-10-12	indoor	simple	Thursday	2
2015-11-20	indoor	simple	Friday	2
2016-11-11	indoor	simple	Friday	2
2016-06-08	outdoor	simple	Wednesday	1
2015-09-18	indoor	rotator	Friday	1
2015-06-09	indoor	simple	Tuesday	1
2016-06-10	outdoor	simple	Friday	1
2017-07-05	outdoor	simple	Wednesday	1
2015-08-07	indoor	rotator	Friday	2
2015-12-18	outdoor	rotator	Friday	1
2015-07-03	outdoor	rotator	Friday	1
2016-06-15	indoor	simple	Wednesday	1
2016-02-10	indoor	simple	Wednesday	1
2015-12-03	outdoor	simple	Thursday	1
2016-06-15	outdoor	simple	Wednesday	1
2015-12-16	outdoor	rotator	Wednesday	1
2015-05-15	outdoor	rotator	Friday	1
2016-11-30	indoor	rotator	Wednesday	1
2016-11-29	indoor	rotator	Tuesday	2
2017-02-14	indoor	rotator	Tuesday	2
2015-08-12	outdoor	simple	Wednesday	1
2015-08-14	indoor	simple	Friday	1
2017-01-10	indoor	rotator	Tuesday	1
2017-01-05	indoor	rotator	Thursday	1
2017-05-17	indoor	simple	Wednesday	1
2017-03-08	indoor	simple	Wednesday	1
2017-01-12	outdoor	simple	Thursday	1
2016-05-11	indoor	simple	Wednesday	1
2016-04-20	indoor	simple	Wednesday	2
2017-06-07	indoor	simple	Wednesday	2
2015-07-02	indoor	simple	Thursday	1
2015-06-09	indoor	simple	Tuesday	1
2016-12-14	indoor	rotator	Wednesday	1
2015-12-11	indoor	simple	Friday	2
2015-07-07	indoor	simple	Tuesday	2
2016-10-19	indoor	simple	Wednesday	1
2017-09-21	indoor	rotator	Thursday	1
2015-05-20	indoor	rotator	Wednesday	1
2015-12-12	outdoor	rotator	Saturday	1
2015-07-30	indoor	simple	Thursday	2
2015-05-26	indoor	simple	Tuesday	1
2017-04-20	indoor	simple	Thursday	1
2017-04-28	indoor	rotator	Friday	1
2016-01-15	indoor	simple	Friday	1
2017-06-20	indoor	simple	Tuesday	2
2015-12-12	outdoor	simple	Saturday	1
2017-04-12	outdoor	rotator	Wednesday	1
2015-12-08	outdoor	simple	Tuesday	1
2015-05-05	indoor	rotator	Tuesday	2
2016-08-10	indoor	rotator	Wednesday	2
2015-07-22	indoor	simple	Wednesday	2
2017-10-24	indoor	simple	Tuesday	1
2015-06-12	outdoor	rotator	Friday	1
2015-12-11	outdoor	rotator	Friday	1
2016-08-03	indoor	rotator	Wednesday	2
2017-02-15	indoor	simple	Wednesday	1
2015-10-13	indoor	simple	Tuesday	2
2016-12-14	indoor	simple	Wednesday	2
2015-10-23	indoor	simple	Friday	1
2016-01-14	indoor	simple	Thursday	1
2015-11-24	indoor	rotator	Tuesday	1
2017-04-21	outdoor	rotator	Friday	1
2017-04-12	indoor	simple	Wednesday	2
2016-08-17	outdoor	simple	Wednesday	1
2015-08-27	outdoor	rotator	Thursday	1
2016-11-23	indoor	simple	Wednesday	1
2016-03-15	indoor	simple	Tuesday	1
2017-09-13	outdoor	rotator	Wednesday	1
2017-03-14	indoor	rotator	Tuesday	1
2015-05-20	outdoor	simple	Wednesday	1
2016-11-18	indoor	simple	Friday	2
2016-08-16	indoor	simple	Tuesday	1
2016-05-20	outdoor	simple	Friday	1
2017-01-11	outdoor	simple	Wednesday	1
2017-08-23	outdoor	simple	Wednesday	1
2017-10-13	indoor	rotator	Friday	1
2016-08-03	indoor	rotator	Wednesday	1
2016-05-13	outdoor	rotator	Friday	1
2017-08-04	indoor	simple	Friday	1
2015-07-02	indoor	simple	Thursday	2
2016-10-19	indoor	simple	Wednesday	2
2015-11-21	outdoor	rotator	Saturday	1
2015-11-24	outdoor	simple	Tuesday	1
2017-09-19	indoor	rotator	Tuesday	1
2016-03-10	indoor	simple	Thursday	1
2016-12-21	indoor	simple	Wednesday	2
2015-08-13	outdoor	rotator	Thursday	1
2016-01-07	indoor	simple	Thursday	1
2016-11-22	indoor	simple	Tuesday	2
2017-05-09	indoor	simple	Tuesday	2
2016-10-27	indoor	simple	Thursday	2
2017-02-22	indoor	rotator	Wednesday	1
2016-02-16	indoor	simple	Tuesday	1
2016-08-09	indoor	simple	Tuesday	2
2017-08-30	outdoor	simple	Wednesday	1
2017-07-26	indoor	simple	Wednesday	2
2015-10-30	indoor	simple	Friday	2
2016-05-12	indoor	simple	Thursday	2
2017-09-14	outdoor	rotator	Thursday	1
2015-06-10	outdoor	simple	Wednesday	1
2017-07-11	outdoor	rotator	Tuesday	1
2016-04-21	indoor	simple	Thursday	1
2016-05-27	indoor	rotator	Friday	2
2016-04-21	indoor	simple	Thursday	2
2016-12-09	indoor	rotator	Friday	1
2015-07-28	outdoor	simple	Tuesday	1
2016-01-07	outdoor	simple	Thursday	1
2015-12-17	outdoor	rotator	Thursday	1
2016-08-04	outdoor	simple	Thursday	1
2015-07-21	outdoor	rotator	Tuesday	1
2015-10-23	indoor	simple	Friday	2
2016-02-26	outdoor	simple	Friday	1
2017-04-12	outdoor	simple	Wednesday	1
2015-06-19	indoor	simple	Friday	2
2017-10-12	outdoor	rotator	Thursday	1
2016-02-19	outdoor	rotator	Friday	1
2017-07-18	indoor	simple	Tuesday	1
2016-10-12	outdoor	rotator	Wednesday	1
2016-10-11	indoor	simple	Tuesday	2
2016-06-22	indoor	simple	Wednesday	2
2016-02-25	indoor	simple	Thursday	2
2017-02-16	indoor	simple	Thursday	1
2016-08-31	outdoor	rotator	Wednesday	1
2017-03-15	outdoor	rotator	Wednesday	1
2016-08-04	indoor	simple	Thursday	1
2016-11-16	indoor	rotator	Wednesday	2
2017-10-10	outdoor	simple	Tuesday	1
2016-05-13	indoor	rotator	Friday	2
2016-09-23	indoor	simple	Friday	1
2015-07-23	indoor	simple	Thursday	2
2016-02-26	outdoor	rotator	Friday	1
2016-07-15	outdoor	rotator	Friday	1
2016-05-25	outdoor	simple	Wednesday	1
2016-04-06	indoor	simple	Wednesday	2
2017-10-12	outdoor	rotator	Thursday	1
2015-05-15	indoor	simple	Friday	1
2017-09-12	outdoor	rotator	Tuesday	1
2015-08-11	indoor	simple	Tuesday	2
2015-09-29	outdoor	simple	Tuesday	1
2016-06-17	indoor	rotator	Friday	1
2016-11-30	indoor	simple	Wednesday	1
2017-02-17	outdoor	simple	Friday	1
2016-06-22	indoor	rotator	Wednesday	2
2016-06-14	outdoor	simple	Tuesday	1
2016-03-23	indoor	simple	Wednesday	1
2016-12-21	outdoor	rotator	Wednesday	1
2016-04-19	indoor	simple	Tuesday	1
2017-06-21	outdoor	simple	Wednesday	1
2016-12-20	indoor	simple	Tuesday	1
2016-01-22	outdoor	simple	Friday	1
2015-07-23	indoor	simple	Thursday	1
2016-12-01	indoor	simple	Thursday	2
2016-09-15	indoor	simple	Thursday	1
2015-07-29	indoor	simple	Wednesday	1
2017-03-01	indoor	rotator	Wednesday	2
2015-08-05	indoor	simple	Wednesday	2
2016-06-17	indoor	simple	Friday	1
2016-06-21	outdoor	simple	Tuesday	1
2016-05-10	outdoor	rotator	Tuesday	1
2017-02-22	outdoor	simple	Wednesday	1
2016-07-22	indoor	simple	Friday	2
2015-07-28	indoor	simple	Tuesday	1
2017-02-08	indoor	simple	Wednesday	2
2015-09-30	outdoor	rotator	Wednesday	1
2017-07-12	indoor	simple	Wednesday	1
2015-10-28	indoor	simple	Wednesday	2
2016-04-12	indoor	rotator	Tuesday	2
2015-08-25	outdoor	simple	Tuesday	1
2017-07-05	indoor	simple	Wednesday	1
2015-10-28	indoor	simple	Wednesday	2
2015-10-13	outdoor	rotator	Tuesday	1
2015-12-18	outdoor	simple	Friday	1
2016-07-08	indoor	rotator	Friday	2
2017-05-17	outdoor	rotator	Wednesday	1
2017-06-21	indoor	simple	Wednesday	1
2016-04-21	outdoor	rotator	Thursday	1
2016-08-04	indoor	rotator	Thursday	2
2016-01-22	indoor	simple	Friday	1
2015-11-04	indoor	rotator	Wednesday	1
2017-07-06	indoor	rotator	Thursday	1
2016-12-14	indoor	rotator	Wednesday	1
2017-08-01	outdoor	rotator	Tuesday	1
2016-11-30	outdoor	simple	Wednesday	1
2015-08-12	indoor	rotator	Wednesday	1
2016-03-09	indoor	simple	Wednesday	2
2016-01-08	indoor	simple	Friday	2
2016-01-06	indoor	simple	Wednesday	1
2016-07-22	indoor	rotator	Friday	1
2017-03-29	indoor	simple	Wednesday	1
2016-02-18	indoor	rotator	Thursday	2
2015-11-25	indoor	rotator	Wednesday	1
2016-05-11	outdoor	rotator	Wednesday	1
2015-08-05	outdoor	rotator	Wednesday	1
2015-11-20	outdoor	rotator	Friday	1
2015-08-04	indoor	rotator	Tuesday	1
2015-05-22	outdoor	rotator	Friday	1
2016-01-12	indoor	rotator	Tuesday	2
2016-04-06	indoor	simple	Wednesday	1
2016-04-20	indoor	simple	Wednesday	1
2015-12-03	outdoor	rotator	Thursday	1
2016-03-10	indoor	simple	Thursday	2
2017-08-29	indoor	rotator	Tuesday	2
2016-09-14	indoor	simple	Wednesday	1
2016-06-21	indoor	simple	Tuesday	1
2016-12-15	indoor	simple	Thursday	2
2016-04-14	outdoor	simple	Thursday	1
2015-07-31	indoor	rotator	Friday	1
2016-10-06	outdoor	rotator	Thursday	1
2017-08-04	indoor	simple	Friday	1
2017-04-28	indoor	rotator	Friday	2
2017-02-16	outdoor	rotator	Thursday	1
2015-09-29	outdoor	rotator	Tuesday	1
2017-06-29	outdoor	simple	Thursday	1
2016-01-07	indoor	simple	Thursday	1
2016-06-16	outdoor	rotator	Thursday	1
2017-08-10	outdoor	rotator	Thursday	1
2017-03-24	indoor	rotator	Friday	1
2015-05-13	indoor	rotator	Wednesday	1
2017-07-26	indoor	simple	Wednesday	1
2015-11-17	indoor	simple	Tuesday	1
2015-11-27	indoor	simple	Friday	1
2016-10-27	indoor	rotator	Thursday	2
2016-08-03	indoor	simple	Wednesday	2
2017-05-23	indoor	simple	Tuesday	1
2017-09-01	indoor	simple	Friday	1
2016-02-19	indoor	rotator	Friday	2
2016-01-07	indoor	simple	Thursday	1
2016-08-10	indoor	rotator	Wednesday	1
2016-11-01	outdoor	simple	Tuesday	1
2015-05-27	indoor	rotator	Wednesday	2
2015-09-15	outdoor	simple	Tuesday	1
2015-07-01	indoor	simple	Wednesday	2
2016-12-09	indoor	rotator	Friday	1
2016-08-19	outdoor	simple	Friday	1
2017-06-29	indoor	simple	Thursday	1
2015-11-21	indoor	simple	Saturday	1
2017-07-21	indoor	rotator	Friday	2
2015-05-05	indoor	simple	Tuesday	2
2016-01-07	indoor	simple	Thursday	2
2016-04-14	outdoor	rotator	Thursday	1
2016-08-31	outdoor	rotator	Wednesday	1
2017-02-01	indoor	rotator	Wednesday	1
2015-05-21	outdoor	simple	Thursday	1
2016-02-10	outdoor	simple	Wednesday	1
2016-12-21	indoor	simple	Wednesday	1
2016-07-08	indoor	simple	Friday	2
2015-06-11	outdoor	rotator	Thursday	1
2015-05-28	indoor	rotator	Thursday	2
2016-02-24	indoor	rotator	Wednesday	1
2015-11-20	outdoor	simple	Friday	1
2015-12-02	outdoor	rotator	Wednesday	1
2016-07-19	outdoor	simple	Tuesday	1
2017-07-05	indoor	simple	Wednesday	2
2015-05-14	indoor	simple	Thursday	1
2015-11-05	indoor	simple	Thursday	2
2016-03-15	indoor	rotator	Tuesday	1
2016-06-22	outdoor	rotator	Wednesday	1
2016-03-17	indoor	simple	Thursday	2
2016-11-30	indoor	simple	Wednesday	1
2015-12-16	outdoor	simple	Wednesday	1
2015-10-23	indoor	simple	Friday	1
2016-08-31	indoor	simple	Wednesday	2
2017-06-09	outdoor	simple	Friday	1
2015-07-23	indoor	rotator	Thursday	2
2015-07-30	indoor	simple	Thursday	2
2017-04-05	indoor	simple	Wednesday	1
2016-05-17	indoor	simple	Tuesday	1
2017-02-08	indoor	simple	Wednesday	2
2017-09-22	indoor	simple	Friday	1
2015-10-21	outdoor	simple	Wednesday	1
2017-01-12	indoor	simple	Thursday	1
2015-09-16	outdoor	simple	Wednesday	1
2016-01-13	outdoor	rotator	Wednesday	1
2017-08-10	indoor	simple	Thursday	2
2015-08-13	indoor	simple	Thursday	2
2016-12-01	outdoor	rotator	Thursday	1
2016-05-20	indoor	rotator	Friday	2
2017-07-06	indoor	simple	Thursday	1
2017-06-20	indoor	simple	Tuesday	2
2015-05-29	indoor	simple	Friday	1
2017-09-14	indoor	simple	Thursday	2
2017-01-06	outdoor	rotator	Friday	1
2015-09-17	outdoor	simple	Thursday	1
2015-08-04	indoor	simple	Tuesday	1
2017-01-13	indoor	simple	Friday	1
2015-05-20	outdoor	rotator	Wednesday	1
2017-08-31	indoor	simple	Thursday	2
2015-09-15	indoor	rotator	Tuesday	2
2016-08-05	indoor	simple	Friday	2
2015-10-28	outdoor	simple	Wednesday	1
2017-06-28	indoor	simple	Wednesday	2
2015-12-16	indoor	rotator	Wednesday	2
2016-07-20	outdoor	simple	Wednesday	1
2017-09-21	indoor	simple	Thursday	1
2017-02-28	outdoor	simple	Tuesday	1
2016-05-12	indoor	simple	Thursday	2
2016-06-08	indoor	rotator	Wednesday	2
2017-06-09	indoor	simple	Friday	2
2017-04-04	indoor	simple	Tuesday	1
2016-05-10	indoor	simple	Tuesday	1
2017-10-10	outdoor	rotator	Tuesday	1
2017-09-21	outdoor	simple	Thursday	1
2016-01-12	indoor	simple	Tuesday	2
2017-06-15	outdoor	rotator	Thursday	1
2015-08-11	indoor	simple	Tuesday	1
2017-04-05	indoor	simple	Wednesday	2
2015-08-11	indoor	simple	Tuesday	2
2016-02-11	indoor	simple	Thursday	2
2017-03-07	indoor	simple	Tuesday	1
2015-11-24	indoor	rotator	Tuesday	2
2017-07-21	outdoor	rotator	Friday	1
2017-10-27	indoor	simple	Friday	2
2015-08-07	outdoor	rotator	Friday	1
2016-10-12	outdoor	rotator	Wednesday	1
2016-06-29	indoor	simple	Wednesday	1
2015-11-17	indoor	simple	Tuesday	1
2015-05-05	outdoor	rotator	Tuesday	1
2017-02-01	indoor	simple	Wednesday	1
2017-04-28	indoor	simple	Friday	2
2016-06-16	outdoor	simple	Thursday	1
2016-01-22	indoor	simple	Friday	2
2017-04-26	indoor	rotator	Wednesday	2
2017-03-22	indoor	simple	Wednesday	2
2016-02-24	indoor	simple	Wednesday	2
2017-06-28	indoor	simple	Wednesday	1
2016-03-10	outdoor	simple	Thursday	1
2015-05-21	indoor	rotator	Thursday	2
2015-05-27	indoor	simple	Wednesday	1
2015-07-21	indoor	simple	Tuesday	2
2016-10-26	outdoor	rotator	Wednesday	1
2015-06-11	indoor	simple	Thursday	2
2015-11-17	outdoor	rotator	Tuesday	1
2015-08-27	indoor	simple	Thursday	2
2015-07-24	indoor	simple	Friday	1
2017-10-24	outdoor	simple	Tuesday	1
2015-07-01	indoor	rotator	Wednesday	1
2016-07-19	indoor	simple	Tuesday	2
2016-03-11	indoor	rotator	Friday	2
2015-07-10	outdoor	rotator	Friday	1
2016-10-26	outdoor	simple	Wednesday	1
2016-10-07	outdoor	simple	Friday	1
2016-10-06	outdoor	simple	Thursday	1
2017-05-30	indoor	simple	Tuesday	2
2015-08-05	indoor	simple	Wednesday	1
2017-03-17	indoor	simple	Friday	1
2016-08-10	outdoor	simple	Wednesday	1
2017-08-22	indoor	simple	Tuesday	1
2017-08-10	indoor	rotator	Thursday	1
2016-02-19	indoor	simple	Friday	1
2016-07-08	outdoor	rotator	Friday	1
2016-06-09	indoor	simple	Thursday	1
2015-09-17	indoor	simple	Thursday	1
2015-11-24	outdoor	simple	Tuesday	1
2015-12-04	outdoor	rotator	Friday	1
2016-10-26	indoor	rotator	Wednesday	1
2016-12-14	outdoor	rotator	Wednesday	1
2015-12-15	outdoor	rotator	Tuesday	1
2017-01-13	indoor	simple	Friday	1
2016-11-10	indoor	simple	Thursday	1
2016-03-30	indoor	simple	Wednesday	1
2017-10-31	indoor	simple	Tuesday	1
2016-09-02	outdoor	simple	Friday	1
2016-06-29	indoor	simple	Wednesday	2
2017-02-21	indoor	simple	Tuesday	2
2016-05-27	indoor	simple	Friday	2
2015-08-07	outdoor	simple	Friday	1
2016-04-14	indoor	simple	Thursday	1
2017-07-06	outdoor	rotator	Thursday	1
2015-12-16	indoor	simple	Wednesday	1
2015-10-28	indoor	simple	Wednesday	1
2017-08-23	indoor	rotator	Wednesday	1
2016-08-30	indoor	simple	Tuesday	2
2016-01-21	outdoor	rotator	Thursday	1
2017-01-06	indoor	rotator	Friday	1
2017-10-11	outdoor	rotator	Wednesday	1
2016-10-06	outdoor	simple	Thursday	1
2017-01-05	indoor	simple	Thursday	1
2016-01-05	indoor	simple	Tuesday	1
2017-08-31	outdoor	simple	Thursday	1
2016-10-27	outdoor	simple	Thursday	1
2017-08-29	indoor	rotator	Tuesday	2
2017-10-10	indoor	simple	Tuesday	1
2016-05-24	indoor	simple	Tuesday	1
2016-02-25	outdoor	simple	Thursday	1
2017-02-08	indoor	simple	Wednesday	1
2017-06-22	outdoor	rotator	Thursday	1
2015-11-25	indoor	rotator	Wednesday	1
2015-10-30	indoor	rotator	Friday	2
2015-11-18	indoor	simple	Wednesday	1
2016-07-12	indoor	simple	Tuesday	1
2016-07-20	indoor	simple	Wednesday	2
2017-09-15	indoor	rotator	Friday	1
2016-12-15	indoor	simple	Thursday	2
2017-06-21	indoor	simple	Wednesday	1
2015-11-21	indoor	simple	Saturday	2
2016-07-05	indoor	simple	Tuesday	1
2017-06-09	indoor	simple	Friday	1
2016-05-17	indoor	simple	Tuesday	1
2015-09-09	outdoor	simple	Wednesday	1
2015-09-18	indoor	simple	Friday	1
2017-03-16	indoor	simple	Thursday	1
2016-02-09	outdoor	simple	Tuesday	1
2017-04-05	indoor	rotator	Wednesday	1
2016-09-14	indoor	simple	Wednesday	1
2016-08-19	indoor	rotator	Friday	2
2015-07-28	indoor	simple	Tuesday	2
2015-07-29	outdoor	rotator	Wednesday	1
2015-09-30	outdoor	rotator	Wednesday	1
2017-02-22	indoor	simple	Wednesday	2
2016-11-02	indoor	simple	Wednesday	2
2016-11-22	indoor	simple	Tuesday	2
2017-06-06	outdoor	rotator	Tuesday	1
2017-04-05	indoor	simple	Wednesday	1
2015-09-16	outdoor	rotator	Wednesday	1
2017-01-06	indoor	simple	Friday	1
2017-03-23	indoor	simple	Thursday	2
2016-11-29	indoor	simple	Tuesday	1
2016-03-29	indoor	simple	Tuesday	2
2016-05-13	indoor	simple	Friday	1
2016-04-13	indoor	rotator	Wednesday	2
2017-02-14	indoor	simple	Tuesday	1
2015-08-05	indoor	rotator	Wednesday	2
2015-08-25	outdoor	rotator	Tuesday	1
2016-05-27	outdoor	rotator	Friday	1
2016-04-20	indoor	simple	Wednesday	1
2016-04-13	indoor	simple	Wednesday	2
2016-03-29	indoor	rotator	Tuesday	2
2017-08-22	indoor	simple	Tuesday	1
2015-10-16	outdoor	rotator	Friday	1
2016-07-05	indoor	simple	Tuesday	2
2015-09-23	indoor	simple	Wednesday	2
2016-05-25	indoor	simple	Wednesday	1
2017-02-28	indoor	rotator	Tuesday	2
2015-07-31	indoor	simple	Friday	2
2016-04-28	indoor	simple	Thursday	2
2017-01-11	indoor	simple	Wednesday	2
2015-07-23	indoor	rotator	Thursday	2
2016-11-29	outdoor	rotator	Tuesday	1
2016-08-31	indoor	simple	Wednesday	2
2016-02-11	outdoor	simple	Thursday	1
2016-03-11	outdoor	simple	Friday	1
2017-09-15	indoor	simple	Friday	2
2017-06-06	outdoor	rotator	Tuesday	1
2016-05-25	indoor	simple	Wednesday	2
2015-10-22	indoor	simple	Thursday	1
2017-04-20	outdoor	simple	Thursday	1
2017-10-13	outdoor	rotator	Friday	1
2016-10-12	indoor	simple	Wednesday	1
2016-02-25	indoor	simple	Thursday	2
2016-08-03	indoor	simple	Wednesday	2
2015-07-31	outdoor	rotator	Friday	1
2017-09-21	indoor	simple	Thursday	1
2016-04-20	indoor	rotator	Wednesday	1
2015-06-09	outdoor	simple	Tuesday	1
2016-03-09	indoor	simple	Wednesday	1
2017-05-24	indoor	rotator	Wednesday	1
2016-08-05	indoor	rotator	Friday	1
2015-06-17	outdoor	simple	Wednesday	1
2016-10-28	indoor	rotator	Friday	2
2017-03-22	indoor	simple	Wednesday	2
2015-11-06	indoor	simple	Friday	1
2015-09-30	indoor	simple	Wednesday	1
2017-09-13	outdoor	simple	Wednesday	1
2016-11-16	indoor	simple	Wednesday	1
2016-08-12	outdoor	simple	Friday	1
2017-08-17	indoor	rotator	Thursday	2
2017-07-12	indoor	simple	Wednesday	1
2017-10-20	outdoor	rotator	Friday	1
2017-02-08	indoor	simple	Wednesday	1
2015-12-17	indoor	simple	Thursday	1
2015-07-08	indoor	simple	Wednesday	2
2016-01-15	outdoor	simple	Friday	1
2015-07-01	indoor	simple	Wednesday	2
2017-01-06	outdoor	rotator	Friday	1
2017-06-23	indoor	simple	Friday	1
2017-09-20	indoor	simple	Wednesday	1
2017-05-03	indoor	simple	Wednesday	1
2016-11-22	indoor	rotator	Tuesday	1
2017-10-26	indoor	simple	Thursday	2
2015-10-01	indoor	simple	Thursday	1
2016-05-27	outdoor	simple	Friday	1
2015-09-22	outdoor	rotator	Tuesday	1
2016-12-08	indoor	simple	Thursday	2
2017-03-24	indoor	simple	Friday	2
2015-12-01	indoor	rotator	Tuesday	1
2015-10-21	indoor	simple	Wednesday	1
2015-08-25	indoor	simple	Tuesday	1
2016-06-14	indoor	rotator	Tuesday	2
2017-10-11	indoor	simple	Wednesday	1
2015-12-08	indoor	simple	Tuesday	2
2016-08-17	indoor	simple	Wednesday	1
2015-09-30	outdoor	simple	Wednesday	1
2016-01-21	outdoor	simple	Thursday	1
2016-12-15	indoor	simple	Thursday	1
2017-03-07	indoor	simple	Tuesday	2
2017-06-22	indoor	simple	Thursday	1
2015-12-09	indoor	simple	Wednesday	2
2016-05-26	indoor	simple	Thursday	1
2016-03-18	indoor	simple	Friday	1
2015-12-04	indoor	simple	Friday	2
2016-06-14	indoor	simple	Tuesday	1
2017-01-11	outdoor	simple	Wednesday	1
2017-07-06	outdoor	rotator	Thursday	1
2015-09-09	indoor	rotator	Wednesday	2
2017-05-30	indoor	simple	Tuesday	1
2016-09-23	outdoor	simple	Friday	1
2015-08-05	indoor	rotator	Wednesday	1
2015-06-17	indoor	simple	Wednesday	2
2017-08-11	indoor	rotator	Friday	1
2017-07-07	indoor	simple	Friday	2
2017-07-06	outdoor	simple	Thursday	1
2016-08-13	indoor	simple	Saturday	1
2015-11-27	indoor	rotator	Friday	2
2016-01-14	indoor	simple	Thursday	1
2016-11-04	indoor	simple	Friday	2
2016-12-21	indoor	rotator	Wednesday	1
2017-06-16	indoor	simple	Friday	1
2016-04-14	outdoor	simple	Thursday	1
2016-04-21	indoor	simple	Thursday	1
2016-08-12	indoor	rotator	Friday	2
2017-06-07	outdoor	simple	Wednesday	1
2015-09-30	indoor	rotator	Wednesday	2
2016-04-28	indoor	simple	Thursday	1
2016-09-21	indoor	simple	Wednesday	1
2015-05-22	indoor	simple	Friday	2
2015-09-18	indoor	simple	Friday	2
2017-03-23	indoor	simple	Thursday	1
2016-05-20	indoor	simple	Friday	2
2015-07-07	indoor	rotator	Tuesday	2
2015-10-01	outdoor	simple	Thursday	1
2015-07-29	outdoor	rotator	Wednesday	1
2015-11-25	indoor	simple	Wednesday	2
2015-12-17	indoor	simple	Thursday	2
2015-08-28	outdoor	rotator	Friday	1
2016-06-10	indoor	simple	Friday	2
2016-05-26	indoor	simple	Thursday	2
2017-03-08	indoor	rotator	Wednesday	1
2017-02-14	indoor	simple	Tuesday	1
2015-06-16	indoor	simple	Tuesday	2
2017-07-19	indoor	simple	Wednesday	1
2016-05-12	indoor	simple	Thursday	2
2016-02-17	indoor	simple	Wednesday	1
2017-10-26	outdoor	rotator	Thursday	1
2017-06-06	outdoor	simple	Tuesday	1
2016-05-19	outdoor	rotator	Thursday	1
2016-09-20	indoor	simple	Tuesday	1
2016-10-18	indoor	simple	Tuesday	1
2016-03-08	indoor	simple	Tuesday	1
2017-08-23	indoor	rotator	Wednesday	1
2015-11-07	indoor	simple	Saturday	1
2016-06-15	outdoor	simple	Wednesday	1
2016-12-13	indoor	simple	Tuesday	1
2015-05-29	indoor	rotator	Friday	1
2017-07-11	outdoor	rotator	Tuesday	1
2016-01-22	outdoor	simple	Friday	1
2017-03-01	indoor	simple	Wednesday	1
2017-08-17	indoor	simple	Thursday	2
2016-03-23	indoor	simple	Wednesday	2
2017-07-04	indoor	rotator	Tuesday	1
2015-10-22	indoor	rotator	Thursday	1
2015-07-02	outdoor	rotator	Thursday	1
2017-02-22	indoor	rotator	Wednesday	1
2017-01-13	indoor	rotator	Friday	2
2017-08-04	indoor	simple	Friday	1
2017-03-17	indoor	rotator	Friday	2
2015-12-04	outdoor	simple	Friday	1
2016-08-18	outdoor	simple	Thursday	1
2016-10-18	indoor	simple	Tuesday	1
2016-05-17	outdoor	rotator	Tuesday	1
2016-09-20	indoor	rotator	Tuesday	1
2016-08-04	indoor	simple	Thursday	1
2015-10-16	indoor	simple	Friday	1
2017-06-08	indoor	rotator	Thursday	1
2017-04-12	indoor	simple	Wednesday	2
2015-09-23	indoor	simple	Wednesday	2
2017-08-16	outdoor	rotator	Wednesday	1
2017-03-24	indoor	rotator	Friday	2
2016-10-25	indoor	simple	Tuesday	2
2017-03-16	indoor	rotator	Thursday	1
2015-10-30	indoor	rotator	Friday	1
2015-12-12	outdoor	rotator	Saturday	1
2016-03-09	indoor	rotator	Wednesday	1
2015-12-01	outdoor	simple	Tuesday	1
2016-08-10	indoor	simple	Wednesday	1
2015-07-02	outdoor	simple	Thursday	1
2016-06-08	indoor	simple	Wednesday	1
2016-04-29	indoor	simple	Friday	1
2017-02-15	indoor	simple	Wednesday	1
2016-10-26	indoor	simple	Wednesday	2
2017-02-14	indoor	simple	Tuesday	2
2017-03-01	outdoor	rotator	Wednesday	1
2015-05-21	outdoor	simple	Thursday	1
2017-07-25	indoor	simple	Tuesday	2
2017-05-12	indoor	rotator	Friday	1
2016-05-20	indoor	simple	Friday	1
2017-09-14	indoor	rotator	Thursday	1
2015-07-09	outdoor	simple	Thursday	1
2016-07-06	indoor	simple	Wednesday	2
2015-12-02	outdoor	rotator	Wednesday	1
2016-07-21	outdoor	rotator	Thursday	1
2016-01-21	indoor	rotator	Thursday	2
2017-08-22	indoor	simple	Tuesday	2
2017-02-14	indoor	simple	Tuesday	1
2015-10-28	indoor	rotator	Wednesday	1
2017-06-28	indoor	simple	Wednesday	1
2016-10-20	indoor	simple	Thursday	2
2017-03-15	indoor	simple	Wednesday	2
2016-06-10	indoor	rotator	Friday	2
2016-01-14	indoor	simple	Thursday	2
2015-10-30	indoor	simple	Friday	1
2016-02-17	indoor	rotator	Wednesday	1
2015-05-06	outdoor	simple	Wednesday	1
2015-05-19	indoor	rotator	Tuesday	1
2016-03-08	indoor	rotator	Tuesday	1
2015-06-12	outdoor	rotator	Friday	1
2017-09-20	indoor	rotator	Wednesday	2
2016-06-07	outdoor	simple	Tuesday	1
2016-03-22	indoor	simple	Tuesday	1
2016-11-23	indoor	simple	Wednesday	1
2016-06-16	indoor	simple	Thursday	2
2016-03-29	outdoor	rotator	Tuesday	1
2016-04-15	indoor	simple	Friday	1
2017-08-10	indoor	simple	Thursday	1
2015-09-22	indoor	rotator	Tuesday	1
2016-01-15	indoor	rotator	Friday	2
2017-05-26	indoor	simple	Friday	2
2015-12-18	indoor	simple	Friday	2
2016-11-23	outdoor	simple	Wednesday	1
2015-06-18	indoor	simple	Thursday	2
2017-03-16	outdoor	rotator	Thursday	1
2015-07-03	outdoor	simple	Friday	1
2017-06-23	indoor	simple	Friday	2
2015-11-06	indoor	simple	Friday	1
2015-12-02	indoor	rotator	Wednesday	1
2016-07-15	indoor	simple	Friday	1
2015-05-22	indoor	simple	Friday	2
2015-12-09	outdoor	rotator	Wednesday	1
2016-10-26	indoor	simple	Wednesday	1
2017-05-04	outdoor	rotator	Thursday	1
2015-07-01	indoor	simple	Wednesday	2
2017-02-23	indoor	simple	Thursday	1
2015-12-08	indoor	rotator	Tuesday	2
2016-11-30	outdoor	rotator	Wednesday	1
2015-11-24	indoor	simple	Tuesday	1
2016-07-05	indoor	simple	Tuesday	2
2015-09-09	indoor	rotator	Wednesday	2
2017-02-14	outdoor	simple	Tuesday	1
2016-09-23	outdoor	simple	Friday	1
2016-06-16	indoor	simple	Thursday	1
2017-03-14	indoor	rotator	Tuesday	1
2015-12-09	outdoor	rotator	Wednesday	1
2015-12-17	indoor	simple	Thursday	1
2016-09-16	indoor	rotator	Friday	2
2016-08-04	indoor	rotator	Thursday	1
2015-06-12	indoor	simple	Friday	2
2016-10-11	outdoor	simple	Tuesday	1
2016-03-10	indoor	simple	Thursday	2
2015-12-11	indoor	simple	Friday	1
2016-07-19	indoor	simple	Tuesday	1
2017-07-05	indoor	rotator	Wednesday	2
2016-03-30	indoor	simple	Wednesday	1
2017-05-16	indoor	simple	Tuesday	1
2015-05-27	outdoor	rotator	Wednesday	1
2017-03-23	indoor	simple	Thursday	1
2016-05-20	outdoor	rotator	Friday	1
2017-04-20	indoor	rotator	Thursday	2
2015-10-20	indoor	simple	Tuesday	2
2016-07-07	outdoor	simple	Thursday	1
2017-08-31	indoor	rotator	Thursday	1
2016-03-15	indoor	rotator	Tuesday	1
2016-02-26	indoor	simple	Friday	1
2015-07-22	indoor	rotator	Wednesday	2
2016-12-16	indoor	simple	Friday	1
2016-06-08	indoor	rotator	Wednesday	1
2016-08-19	indoor	simple	Friday	2
2017-08-17	indoor	rotator	Thursday	2
2016-07-20	indoor	simple	Wednesday	2
2016-03-16	indoor	simple	Wednesday	1
2015-12-03	indoor	rotator	Thursday	1
2016-03-22	indoor	rotator	Tuesday	1
2015-10-01	indoor	simple	Thursday	1
2016-08-09	indoor	simple	Tuesday	1
2015-05-06	indoor	simple	Wednesday	2
2017-04-11	indoor	simple	Tuesday	2
2017-02-15	indoor	rotator	Wednesday	2
2015-07-31	indoor	simple	Friday	1
2016-07-06	indoor	simple	Wednesday	1
2017-02-15	indoor	simple	Wednesday	1
2015-10-22	indoor	rotator	Thursday	2
2017-05-26	indoor	rotator	Friday	2
2017-10-11	indoor	rotator	Wednesday	2
2015-11-26	indoor	simple	Thursday	2
2015-06-19	indoor	simple	Friday	2
2016-08-03	outdoor	simple	Wednesday	1
2015-05-15	outdoor	simple	Friday	1
2016-04-19	indoor	simple	Tuesday	1
2017-05-12	outdoor	rotator	Friday	1
2017-03-17	outdoor	rotator	Friday	1
2015-05-28	indoor	rotator	Thursday	1
2017-05-16	indoor	simple	Tuesday	1
2015-12-18	indoor	simple	Friday	1
2016-06-10	outdoor	simple	Friday	1
2016-11-04	indoor	simple	Friday	2
2015-06-11	outdoor	rotator	Thursday	1
2015-05-21	indoor	simple	Thursday	2
2015-11-18	outdoor	rotator	Wednesday	1
2017-05-16	outdoor	rotator	Tuesday	1
2016-04-21	indoor	rotator	Thursday	1
2016-05-26	indoor	simple	Thursday	1
2015-08-05	outdoor	rotator	Wednesday	1
2016-09-23	indoor	simple	Friday	1
2016-05-18	indoor	simple	Wednesday	1
2015-12-03	indoor	simple	Thursday	2
2017-05-25	indoor	simple	Thursday	1
2015-09-10	indoor	simple	Thursday	1
2015-11-04	indoor	simple	Wednesday	1
2015-09-15	indoor	simple	Tuesday	1
2015-11-24	indoor	simple	Tuesday	2
2016-03-30	indoor	simple	Wednesday	2
2017-04-11	indoor	rotator	Tuesday	1
2017-08-02	indoor	simple	Wednesday	1
2016-07-20	indoor	simple	Wednesday	1
2017-08-18	indoor	simple	Friday	2
2017-07-19	indoor	simple	Wednesday	1
2015-11-05	indoor	rotator	Thursday	2
2017-07-12	outdoor	rotator	Wednesday	1
2016-05-10	indoor	rotator	Tuesday	1
2016-07-15	indoor	simple	Friday	2
2017-02-17	indoor	simple	Friday	2
2015-09-30	indoor	simple	Wednesday	2
2015-12-02	indoor	simple	Wednesday	2
2015-05-19	outdoor	simple	Tuesday	1
2016-07-14	indoor	simple	Thursday	2
2015-12-16	indoor	simple	Wednesday	1
2016-04-29	outdoor	rotator	Friday	1
2015-06-16	indoor	rotator	Tuesday	2
2017-08-17	outdoor	rotator	Thursday	1
2016-05-19	indoor	rotator	Thursday	1
2015-10-02	indoor	simple	Friday	1
2015-09-18	indoor	simple	Friday	1
2016-10-21	outdoor	simple	Friday	1
2016-06-15	indoor	simple	Wednesday	1
2017-06-20	outdoor	simple	Tuesday	1
2016-02-23	indoor	simple	Tuesday	1
2016-08-30	indoor	rotator	Tuesday	1
2016-06-22	indoor	rotator	Wednesday	2
2015-08-14	indoor	rotator	Friday	1
2017-08-03	indoor	simple	Thursday	2
2016-02-16	indoor	rotator	Tuesday	2
2017-03-23	indoor	simple	Thursday	1
2017-06-16	outdoor	rotator	Friday	1
2017-06-15	outdoor	rotator	Thursday	1
2016-09-14	indoor	simple	Wednesday	2
2016-11-02	outdoor	simple	Wednesday	1
2015-08-06	indoor	rotator	Thursday	2
2015-07-21	indoor	rotator	Tuesday	2
2016-08-12	indoor	simple	Friday	1
2015-07-24	outdoor	rotator	Friday	1
2017-03-21	indoor	simple	Tuesday	1
2017-02-24	indoor	simple	Friday	1
2015-10-14	indoor	simple	Wednesday	1
2016-11-17	outdoor	rotator	Thursday	1
2016-12-13	indoor	simple	Tuesday	2
2017-09-01	indoor	simple	Friday	2
2016-06-28	indoor	rotator	Tuesday	1
2015-09-09	outdoor	rotator	Wednesday	1
2015-07-31	outdoor	rotator	Friday	1
2015-09-30	indoor	simple	Wednesday	1
2017-07-07	indoor	simple	Friday	1
2017-03-21	outdoor	simple	Tuesday	1
2017-05-03	outdoor	rotator	Wednesday	1
2015-10-29	outdoor	rotator	Thursday	1
2016-02-23	indoor	simple	Tuesday	1
2017-05-16	indoor	simple	Tuesday	1
2016-03-17	outdoor	simple	Thursday	1
2016-08-12	indoor	simple	Friday	1
2016-08-18	indoor	rotator	Thursday	2
2016-01-15	indoor	rotator	Friday	1
2015-06-11	indoor	simple	Thursday	1
2015-12-09	indoor	rotator	Wednesday	2
2016-04-28	outdoor	simple	Thursday	1
2017-06-21	indoor	simple	Wednesday	1
2017-10-25	indoor	rotator	Wednesday	2
2017-03-16	outdoor	rotator	Thursday	1
2016-07-22	indoor	rotator	Friday	2
2015-07-01	indoor	rotator	Wednesday	2
2016-03-23	indoor	rotator	Wednesday	1
2017-09-22	indoor	rotator	Friday	2
2016-12-20	indoor	simple	Tuesday	1
2016-08-19	outdoor	simple	Friday	1
2017-02-23	outdoor	simple	Thursday	1
2016-11-04	indoor	simple	Friday	2
2016-07-21	indoor	simple	Thursday	2
2017-01-11	outdoor	rotator	Wednesday	1
2016-01-21	indoor	rotator	Thursday	2
2017-10-12	indoor	simple	Thursday	1
2017-05-24	indoor	rotator	Wednesday	2
2017-07-06	indoor	rotator	Thursday	1
2016-09-22	indoor	simple	Thursday	2
2016-06-14	indoor	rotator	Tuesday	1
2016-08-19	outdoor	rotator	Friday	1
2015-11-04	indoor	simple	Wednesday	1
2017-09-14	outdoor	simple	Thursday	1
2016-02-19	indoor	simple	Friday	1
2016-11-15	indoor	simple	Tuesday	2
2016-09-21	outdoor	simple	Wednesday	1
2017-05-04	indoor	rotator	Thursday	1
2017-08-04	outdoor	rotator	Friday	1
2016-11-15	indoor	simple	Tuesday	1
2016-01-13	outdoor	rotator	Wednesday	1
2017-05-09	outdoor	rotator	Tuesday	1
2017-02-28	indoor	simple	Tuesday	1
2016-10-11	indoor	simple	Tuesday	1
2016-02-26	outdoor	simple	Friday	1
2015-08-11	outdoor	simple	Tuesday	1
2016-05-20	indoor	simple	Friday	1
2016-11-02	indoor	simple	Wednesday	2
2016-12-21	indoor	simple	Wednesday	1
2017-10-20	indoor	simple	Friday	1
2017-06-06	outdoor	rotator	Tuesday	1
2015-10-02	indoor	simple	Friday	2
2016-08-30	outdoor	simple	Tuesday	1
2016-01-20	indoor	simple	Wednesday	1
2015-07-23	indoor	simple	Thursday	2
2015-05-15	indoor	simple	Friday	1
2016-10-19	outdoor	simple	Wednesday	1
2016-10-07	indoor	simple	Friday	1
2016-06-08	indoor	simple	Wednesday	1
2017-10-10	indoor	rotator	Tuesday	2
2015-09-23	outdoor	simple	Wednesday	1
2017-10-26	indoor	simple	Thursday	1
2016-07-08	outdoor	simple	Friday	1
2015-05-15	indoor	rotator	Friday	1
2017-07-20	indoor	rotator	Thursday	2
2015-08-06	indoor	simple	Thursday	2
2015-12-01	outdoor	simple	Tuesday	1
2016-09-16	outdoor	rotator	Friday	1
2016-09-21	outdoor	rotator	Wednesday	1
2016-10-21	outdoor	simple	Friday	1
2017-03-08	indoor	simple	Wednesday	1
2017-05-30	indoor	simple	Tuesday	1
2017-02-07	outdoor	simple	Tuesday	1
2017-09-20	indoor	simple	Wednesday	1
2017-08-15	indoor	simple	Tuesday	1
2017-08-11	indoor	simple	Friday	1
2016-08-16	indoor	rotator	Tuesday	1
2016-12-14	indoor	rotator	Wednesday	1
2017-02-01	indoor	simple	Wednesday	1
2017-07-06	outdoor	simple	Thursday	1
2017-04-21	indoor	simple	Friday	1
2016-07-15	indoor	simple	Friday	1
2017-10-31	outdoor	rotator	Tuesday	1
2015-08-05	indoor	simple	Wednesday	1
2016-08-09	indoor	simple	Tuesday	1
2017-02-21	indoor	simple	Tuesday	2
2015-07-21	outdoor	simple	Tuesday	1
2016-08-05	indoor	simple	Friday	1
2017-09-12	indoor	simple	Tuesday	2
2016-09-20	indoor	simple	Tuesday	1
2016-06-17	outdoor	rotator	Friday	1
2017-10-25	indoor	simple	Wednesday	1
2015-12-08	indoor	simple	Tuesday	2
2017-10-11	indoor	simple	Wednesday	1
2015-07-28	outdoor	rotator	Tuesday	1
2017-01-11	indoor	rotator	Wednesday	2
2016-01-21	indoor	simple	Thursday	2
2015-06-30	outdoor	simple	Tuesday	1
2016-08-12	indoor	rotator	Friday	1
2015-09-16	outdoor	rotator	Wednesday	1
2017-02-16	indoor	rotator	Thursday	1
2017-10-26	indoor	rotator	Thursday	1
2017-07-19	outdoor	rotator	Wednesday	1
2015-10-22	outdoor	rotator	Thursday	1
2016-03-09	indoor	simple	Wednesday	2
2016-03-09	indoor	rotator	Wednesday	2
2016-09-16	indoor	simple	Friday	2
2016-01-13	indoor	rotator	Wednesday	2
2017-05-17	outdoor	simple	Wednesday	1
2015-10-28	indoor	rotator	Wednesday	1
2016-05-17	outdoor	rotator	Tuesday	1
2015-09-17	indoor	simple	Thursday	2
2017-04-25	indoor	simple	Tuesday	1
2016-03-08	outdoor	simple	Tuesday	1
2016-05-18	indoor	rotator	Wednesday	1
2015-10-13	indoor	simple	Tuesday	1
2015-07-29	outdoor	simple	Wednesday	1
2016-09-21	indoor	simple	Wednesday	2
2016-10-12	indoor	simple	Wednesday	1
2016-11-01	outdoor	simple	Tuesday	1
2016-04-29	indoor	rotator	Friday	1
2015-08-25	indoor	simple	Tuesday	1
2015-11-04	indoor	rotator	Wednesday	1
2016-07-12	outdoor	simple	Tuesday	1
2016-06-14	indoor	simple	Tuesday	1
2016-02-16	outdoor	simple	Tuesday	1
2015-11-26	outdoor	rotator	Thursday	1
2017-03-23	indoor	rotator	Thursday	2
2016-05-24	indoor	rotator	Tuesday	1
2015-07-02	indoor	simple	Thursday	1
2017-05-16	indoor	simple	Tuesday	1
2015-08-06	indoor	simple	Thursday	1
2017-04-11	outdoor	rotator	Tuesday	1
2016-04-22	outdoor	rotator	Friday	1
2016-03-29	outdoor	simple	Tuesday	1
2015-08-12	indoor	simple	Wednesday	2
2016-03-30	indoor	rotator	Wednesday	1
2016-08-31	indoor	simple	Wednesday	2
2015-06-09	indoor	simple	Tuesday	2
2015-12-15	indoor	simple	Tuesday	1
2016-12-02	outdoor	rotator	Friday	1
2015-06-17	outdoor	rotator	Wednesday	1
2016-11-15	indoor	simple	Tuesday	1
2017-08-31	outdoor	simple	Thursday	1
2016-07-13	indoor	rotator	Wednesday	1
2016-07-05	outdoor	simple	Tuesday	1
2017-01-31	indoor	simple	Tuesday	1
2017-02-08	indoor	rotator	Wednesday	1
2015-09-15	outdoor	rotator	Tuesday	1
2017-06-23	indoor	simple	Friday	1
2015-07-29	indoor	simple	Wednesday	1
2017-09-12	outdoor	simple	Tuesday	1
2016-05-20	indoor	simple	Friday	2
2015-09-30	indoor	simple	Wednesday	1
2016-05-20	indoor	simple	Friday	2
2016-01-12	indoor	simple	Tuesday	1
2015-07-28	outdoor	rotator	Tuesday	1
2015-08-06	outdoor	rotator	Thursday	1
2017-06-15	indoor	simple	Thursday	2
2016-11-29	outdoor	simple	Tuesday	1
2016-09-20	indoor	rotator	Tuesday	2
2016-06-14	indoor	simple	Tuesday	1
2015-07-24	indoor	simple	Friday	2
2016-08-03	indoor	simple	Wednesday	1
2017-07-18	outdoor	rotator	Tuesday	1
2017-07-26	outdoor	rotator	Wednesday	1
2017-06-15	outdoor	simple	Thursday	1
2017-05-30	outdoor	simple	Tuesday	1
2015-10-02	outdoor	simple	Friday	1
2017-05-03	indoor	simple	Wednesday	1
2015-09-22	indoor	rotator	Tuesday	1
2015-10-02	indoor	simple	Friday	1
2015-08-13	outdoor	rotator	Thursday	1
2015-09-17	indoor	rotator	Thursday	2
2016-09-16	indoor	simple	Friday	2
2015-12-08	indoor	simple	Tuesday	1
2017-08-15	outdoor	simple	Tuesday	1
2016-12-02	indoor	simple	Friday	2
2016-02-10	outdoor	rotator	Wednesday	1
2016-10-12	outdoor	simple	Wednesday	1
2015-12-16	indoor	simple	Wednesday	1
2017-05-11	outdoor	simple	Thursday	1
2015-08-26	outdoor	rotator	Wednesday	1
2017-08-18	indoor	simple	Friday	2
2016-10-18	outdoor	rotator	Tuesday	1
2017-08-02	outdoor	simple	Wednesday	1
2016-10-18	indoor	simple	Tuesday	1
2015-11-18	outdoor	simple	Wednesday	1
2016-03-30	outdoor	rotator	Wednesday	1
2016-07-14	indoor	simple	Thursday	1
2015-09-10	indoor	rotator	Thursday	2
2016-06-07	indoor	rotator	Tuesday	2
2016-05-17	indoor	rotator	Tuesday	1
2017-04-05	indoor	rotator	Wednesday	2
2017-03-16	indoor	simple	Thursday	1
2016-03-23	outdoor	rotator	Wednesday	1
2015-11-07	outdoor	simple	Saturday	1
2015-12-03	indoor	rotator	Thursday	1
2017-04-12	indoor	simple	Wednesday	1
2017-04-20	indoor	simple	Thursday	1
2017-06-23	outdoor	rotator	Friday	1
2015-12-08	indoor	simple	Tuesday	2
2016-08-02	indoor	rotator	Tuesday	1
2017-03-07	outdoor	rotator	Tuesday	1
2016-07-06	indoor	simple	Wednesday	1
2015-11-26	indoor	simple	Thursday	2
2017-05-12	indoor	simple	Friday	1
2017-06-08	indoor	simple	Thursday	2
2016-11-16	outdoor	rotator	Wednesday	1
2016-01-21	indoor	simple	Thursday	2
2016-04-19	indoor	simple	Tuesday	2
2016-09-22	indoor	simple	Thursday	2
2016-12-16	indoor	simple	Friday	2
2015-05-26	indoor	simple	Tuesday	2
2017-05-11	outdoor	rotator	Thursday	1
2017-05-24	outdoor	simple	Wednesday	1
2016-11-17	outdoor	rotator	Thursday	1
2016-07-07	indoor	simple	Thursday	1
2016-01-05	indoor	rotator	Tuesday	2
2015-08-14	indoor	rotator	Friday	2
2015-09-29	outdoor	rotator	Tuesday	1
2017-06-07	outdoor	rotator	Wednesday	1
2017-08-18	indoor	rotator	Friday	1
2016-01-14	indoor	simple	Thursday	2
2017-03-14	outdoor	simple	Tuesday	1
2017-07-21	indoor	rotator	Friday	1
2017-03-17	indoor	simple	Friday	1
2016-02-10	indoor	simple	Wednesday	1
2016-04-06	indoor	simple	Wednesday	1
2015-08-07	indoor	simple	Friday	2
2015-12-18	indoor	simple	Friday	1
2017-09-13	outdoor	simple	Wednesday	1
2017-08-29	indoor	simple	Tuesday	2
2017-02-15	outdoor	rotator	Wednesday	1
2016-11-04	outdoor	rotator	Friday	1
2017-02-16	indoor	simple	Thursday	2
2017-09-12	indoor	rotator	Tuesday	2
2016-05-12	outdoor	rotator	Thursday	1
2017-08-02	indoor	simple	Wednesday	2
2016-11-16	indoor	simple	Wednesday	1
2015-07-24	indoor	rotator	Friday	2
2017-02-17	indoor	simple	Friday	2
2015-09-29	indoor	simple	Tuesday	2
2015-07-31	indoor	simple	Friday	1
2017-10-25	outdoor	rotator	Wednesday	1
2016-10-28	indoor	simple	Friday	1
2015-10-14	indoor	rotator	Wednesday	2
2015-12-18	outdoor	rotator	Friday	1
2015-10-15	indoor	simple	Thursday	2
2016-02-19	indoor	simple	Friday	1
2017-02-24	indoor	simple	Friday	1
2017-02-16	indoor	rotator	Thursday	2
2016-05-13	indoor	simple	Friday	1
2017-07-04	outdoor	rotator	Tuesday	1
2015-12-04	indoor	simple	Friday	2
2015-12-02	indoor	simple	Wednesday	2
2017-06-16	indoor	simple	Friday	2
2017-01-31	outdoor	simple	Tuesday	1
2017-02-23	outdoor	rotator	Thursday	1
2016-10-06	indoor	rotator	Thursday	2
2016-12-16	indoor	simple	Friday	2
2015-10-27	outdoor	rotator	Tuesday	1
2017-04-27	outdoor	rotator	Thursday	1
2015-08-26	indoor	simple	Wednesday	1
2015-07-30	indoor	rotator	Thursday	1
2015-07-02	indoor	simple	Thursday	1
2016-05-27	indoor	rotator	Friday	1
2016-02-09	indoor	rotator	Tuesday	2
2016-01-14	indoor	simple	Thursday	1
2017-04-28	indoor	simple	Friday	1
2015-12-17	indoor	rotator	Thursday	1
2017-05-23	indoor	rotator	Tuesday	2
2015-05-29	outdoor	simple	Friday	1
2015-11-20	indoor	rotator	Friday	2
2015-06-09	indoor	simple	Tuesday	1
2016-11-01	indoor	simple	Tuesday	1
2016-09-14	indoor	simple	Wednesday	1
2015-09-22	indoor	simple	Tuesday	1
2017-03-22	indoor	simple	Wednesday	1
2017-08-22	indoor	rotator	Tuesday	1
2015-11-27	indoor	simple	Friday	2
2017-03-16	outdoor	simple	Thursday	1
2017-08-11	outdoor	simple	Friday	1
2017-03-07	indoor	simple	Tuesday	2
2016-08-19	indoor	simple	Friday	1
2017-07-26	indoor	simple	Wednesday	1
2015-06-12	indoor	rotator	Friday	2
2015-07-10	indoor	rotator	Friday	1
2016-10-21	indoor	rotator	Friday	1
2015-07-01	indoor	simple	Wednesday	2
2017-06-28	indoor	simple	Wednesday	1
2016-06-29	indoor	simple	Wednesday	2
2016-08-30	outdoor	simple	Tuesday	1
2017-06-08	indoor	rotator	Thursday	1
2017-05-09	indoor	simple	Tuesday	2
2016-09-13	indoor	simple	Tuesday	2
2017-10-20	indoor	rotator	Friday	1
2017-02-07	indoor	simple	Tuesday	1
2016-05-18	indoor	rotator	Wednesday	1
2017-03-01	indoor	rotator	Wednesday	1
2016-01-19	indoor	simple	Tuesday	1
2016-11-18	outdoor	rotator	Friday	1
2015-12-03	indoor	simple	Thursday	1
2017-06-08	indoor	simple	Thursday	1
2016-03-10	outdoor	rotator	Thursday	1
2017-07-19	indoor	simple	Wednesday	2
2015-05-12	outdoor	rotator	Tuesday	1
2017-07-12	indoor	rotator	Wednesday	1
2017-06-16	indoor	rotator	Friday	1
2016-03-15	outdoor	rotator	Tuesday	1
2016-09-20	outdoor	simple	Tuesday	1
2017-02-07	outdoor	rotator	Tuesday	1
2017-05-04	indoor	simple	Thursday	2
2017-10-12	outdoor	simple	Thursday	1
2016-11-01	outdoor	rotator	Tuesday	1
2015-07-03	outdoor	rotator	Friday	1
2017-01-27	indoor	simple	Friday	2
2016-10-11	indoor	rotator	Tuesday	1
2015-07-22	indoor	simple	Wednesday	1
2017-02-28	indoor	simple	Tuesday	1
2016-06-22	outdoor	rotator	Wednesday	1
2016-08-05	indoor	simple	Friday	1
2016-01-22	indoor	simple	Friday	1
2017-04-27	indoor	simple	Thursday	1
2016-10-19	outdoor	simple	Wednesday	1
2017-07-18	indoor	simple	Tuesday	2
2017-04-20	outdoor	rotator	Thursday	1
2016-08-05	outdoor	simple	Friday	1
2017-01-06	indoor	simple	Friday	1
2017-02-22	indoor	simple	Wednesday	2
2017-05-04	indoor	rotator	Thursday	1
2016-03-09	indoor	simple	Wednesday	1
2017-04-21	indoor	simple	Friday	1
2015-12-01	indoor	simple	Tuesday	1
2015-07-28	outdoor	simple	Tuesday	1
2015-09-17	indoor	simple	Thursday	2
2015-05-15	indoor	simple	Friday	1
2015-05-19	indoor	simple	Tuesday	2
2015-07-03	indoor	simple	Friday	NA
2015-12-04	outdoor	simple	Friday	1
2015-09-17	indoor	simple	Thursday	1
2017-04-28	indoor	simple	Friday	1
2016-02-23	outdoor	rotator	Tuesday	1
2015-08-14	outdoor	rotator	Friday	1
2016-05-12	indoor	simple	Thursday	1
2015-05-26	indoor	simple	Tuesday	2
2017-10-31	indoor	simple	Tuesday	1
2015-06-12	indoor	rotator	Friday	2
2017-01-12	indoor	simple	Thursday	2
2017-05-23	indoor	rotator	Tuesday	1
2015-07-08	indoor	simple	Wednesday	1
2017-02-15	outdoor	rotator	Wednesday	1
2016-01-14	outdoor	rotator	Thursday	1
2017-09-22	indoor	simple	Friday	2
2017-01-12	indoor	simple	Thursday	2
2017-01-10	indoor	simple	Tuesday	2
2017-03-14	outdoor	simple	Tuesday	1
2017-08-04	outdoor	simple	Friday	1
2015-10-30	indoor	simple	Friday	2
2016-12-02	indoor	rotator	Friday	2
2016-05-17	indoor	simple	Tuesday	1
2017-05-23	indoor	simple	Tuesday	2
2017-01-19	indoor	simple	Thursday	1
2015-10-27	indoor	simple	Tuesday	2
2017-08-01	outdoor	simple	Tuesday	1
2016-07-15	indoor	simple	Friday	1
2015-10-23	outdoor	rotator	Friday	1
2017-10-25	indoor	simple	Wednesday	1
2015-07-22	indoor	simple	Wednesday	1
2015-05-12	indoor	simple	Tuesday	2
2016-01-20	outdoor	rotator	Wednesday	1
2016-11-23	indoor	simple	Wednesday	1
2016-06-28	indoor	simple	Tuesday	2
2017-03-16	indoor	simple	Thursday	1
2016-07-21	indoor	simple	Thursday	1
2015-07-08	indoor	simple	Wednesday	1
2017-10-20	indoor	rotator	Friday	1
2016-10-11	outdoor	rotator	Tuesday	1
2015-10-30	outdoor	rotator	Friday	1
2016-04-05	indoor	simple	Tuesday	1
2016-07-07	outdoor	simple	Thursday	1
2017-09-21	indoor	rotator	Thursday	2
2017-04-26	indoor	simple	Wednesday	1
2016-02-12	indoor	simple	Friday	2
2016-09-20	outdoor	simple	Tuesday	1
2017-01-12	indoor	rotator	Thursday	2
2016-06-29	outdoor	simple	Wednesday	1
2017-05-31	outdoor	rotator	Wednesday	1
2016-02-18	indoor	rotator	Thursday	2
2017-08-17	indoor	simple	Thursday	1
2016-12-08	indoor	rotator	Thursday	1
2015-05-20	indoor	simple	Wednesday	2
2015-11-06	indoor	rotator	Friday	1
2017-01-11	outdoor	rotator	Wednesday	1
2016-11-02	indoor	simple	Wednesday	1
2016-09-22	indoor	rotator	Thursday	2
2015-06-12	indoor	simple	Friday	1
2015-12-04	indoor	simple	Friday	2
2015-12-01	indoor	rotator	Tuesday	1
2016-12-08	indoor	simple	Thursday	2
2017-05-04	indoor	rotator	Thursday	1
2017-10-12	indoor	rotator	Thursday	1
2015-05-22	indoor	simple	Friday	1
2015-10-13	indoor	simple	Tuesday	1
2016-08-10	outdoor	simple	Wednesday	1
2017-02-08	outdoor	simple	Wednesday	1
2017-10-27	outdoor	rotator	Friday	1
2016-08-17	outdoor	simple	Wednesday	1
2016-05-18	outdoor	rotator	Wednesday	1
2016-04-12	indoor	simple	Tuesday	2
2015-11-20	indoor	simple	Friday	2
2017-07-05	indoor	rotator	Wednesday	1
2016-04-29	outdoor	rotator	Friday	1
2015-11-25	indoor	rotator	Wednesday	2
2015-08-06	indoor	simple	Thursday	1
2016-08-02	indoor	simple	Tuesday	2
2015-07-22	indoor	simple	Wednesday	2
2015-05-05	indoor	simple	Tuesday	1
2017-10-10	indoor	simple	Tuesday	1
2016-07-07	indoor	simple	Thursday	1
2015-07-01	outdoor	simple	Wednesday	1
2015-08-25	indoor	rotator	Tuesday	2
2017-01-31	indoor	simple	Tuesday	1
2017-09-13	indoor	simple	Wednesday	1
2015-05-26	indoor	simple	Tuesday	1
2017-10-20	outdoor	rotator	Friday	1
2017-08-29	indoor	simple	Tuesday	2
2017-01-06	outdoor	simple	Friday	1
2017-07-05	indoor	simple	Wednesday	2
2015-06-10	indoor	simple	Wednesday	1
2016-02-26	indoor	simple	Friday	2
2015-08-26	indoor	simple	Wednesday	1
2017-05-31	indoor	simple	Wednesday	1
2017-06-07	indoor	rotator	Wednesday	1
2017-05-12	outdoor	rotator	Friday	1
[truncated: 2,849 more rows]

## Sheet: IRS estimated res efficacy
year_month	Residual efficacy (%)
2015-05-01	0
2015-06-01	0
2015-07-01	0
2015-08-01	31.4181
2015-09-01	66.2179
2015-10-01	85.4512
2015-11-01	92.6726
2015-12-01	91.0155
2016-01-01	87.9061
2016-02-01	82.6518
2016-03-01	74.1397
2016-04-01	61.6887
2016-05-01	46.2696
2016-06-01	30.4387
2016-07-01	17.0064
2016-08-01	4.63049
2016-09-01	30.4358
2016-10-01	63.6677
2016-11-01	83.9577
2016-12-01	90.7465
2017-01-01	89.0379
2017-02-01	86.0966
2017-03-01	81.0064
2017-04-01	72.6024
2017-05-01	60.4722
2017-06-01	45.5187
2017-07-01	30.1182
2017-08-01	3.42041
2017-09-01	29.2228
2017-10-01	60.1672
2017-11-01	88.5135
2017-12-01	96.408
2018-01-01	96.4373
2018-02-01	96.2336
2018-03-01	95.3488
2018-04-01	91.7174
2018-05-01	80.0897
2018-06-01	57.229
2018-07-01	30.2798

## Sheet: ITN modeled use
year_month	modeled_use
2015-05-01	0.577
2015-06-01	0.484
2015-07-01	0.415919
2015-08-01	0.391
2015-09-01	0.415919
2015-10-01	0.484
2015-11-01	0.577
2015-12-01	0.67
2016-01-01	0.738081
2016-02-01	0.763
2016-03-01	0.738081
2016-04-01	0.67
2016-05-01	0.577
2016-06-01	0.484
2016-07-01	0.415919
2016-08-01	0.391
2016-09-01	0.415919
2016-10-01	0.484
2016-11-01	0.577
2016-12-01	0.67
2017-01-01	0.738081
2017-02-01	0.763
2017-03-01	0.738081
2017-04-01	0.67
2017-05-01	0.577
2017-06-01	0.484
2017-07-01	0.415919
2017-08-01	0.391
2017-09-01	0.415919
2017-10-01	0.484
2017-11-01	0.577
2017-12-01	0.67
2018-01-01	0.738081
2018-02-01	0.763
2018-03-01	0.738081
2018-04-01	0.67
2018-05-01	0.577
2018-06-01	0.484
2018-07-01	0.415919
2018-08-01	0.391
2018-09-01	0.415919
2018-10-01	0.484

## Sheet: MDA coverage
year_month	MDA coverage (%)
2015-05-01	0
2015-06-01	0
2015-07-01	0
2015-08-01	0
2015-09-01	0
2015-10-01	0
2015-11-01	0.713234
2015-12-01	0.713234
2016-01-01	0.548783
2016-02-01	0.548783
2016-03-01	0
2016-04-01	0
2016-05-01	0
2016-06-01	0
2016-07-01	0
2016-08-01	0
2016-09-01	0
2016-10-01	0
2016-11-01	0
2016-12-01	0.653038
2017-01-01	0.653038
2017-02-01	0.639941
2017-03-01	0.639941
2017-04-01	0
2017-05-01	0
2017-06-01	0
2017-07-01	0
2017-08-01	0
2017-09-01	0
2017-10-01	0
2017-11-01	0
2017-12-01	0
2018-01-01	0
2018-02-01	0
2018-03-01	0
2018-04-01	0
2018-05-01	0
2018-06-01	0

## Sheet: Cases and visits
year_month	hospital visits	malaria cases
2015-05-01	7924	1194
2015-06-01	8375	973
2015-07-01	6835	619
2015-08-01	7487	556
2015-09-01	7265	322
2015-10-01	6498	225
2015-11-01	5743	219
2015-12-01	7339	131
2016-01-01	3918	28
2016-02-01	5793	105
2016-03-01	7140	153
2016-04-01	8733	352
2016-05-01	7754	518
2016-06-01	9993	328
2016-07-01	6985	233
2016-08-01	6188	153
2016-09-01	8921	183
2016-10-01	6906	280
2016-11-01	6407	188
2016-12-01	7486	163
2017-01-01	7580	297
2017-02-01	7588	487
2017-03-01	9343	582
2017-04-01	8123	832
2017-05-01	7215	933
2017-06-01	8533	418
2017-07-01	6537	340
2017-08-01	6499	251
2017-09-01	8202	283
2017-10-01	7942	577
2017-11-01	7501	269
2017-12-01	8190	238
2018-01-01	8705	330
2018-02-01	7163
2018-03-01	7978
2018-04-01	8882
2018-05-01	7953
2018-06-01	8373
